# Supplementary material for: Contributions of network structure, chemoarchitecture and diagnostic categories to transitions between cognitive topographies
Source: Nat Biomed Eng. 2024 Aug 5;8(9):1142–61. doi: 10.1038/s41551-024-01242-2 (PMC11410673; doi:10.1038/s41551-024-01242-2)
Supplement: Supplementary file 3 — Source data. [file 41551_2024_1242_MOESM3_ESM.xlsx]

## Sheet: Fig_2a_data
67547.9	272021	327266	270645	240234	298651	305904	403116	322261	267653	323806	296015	312324	278729	316363	305474	315351	330117	429031	340415	391199	284016	311493	341869	345481	438635	336108	305396	502652	344956	410643	465489	390986	336583	450621	290207	420409	432523	455538	344405	474895	440677	471791	346363	590896	328518	459222	498586	418059	451423
213489	91794.5	262463	300906	275496	295883	285017	353034	276144	287543	355188	348675	353078	328945	280669	289689	357928	357526	325888	306902	346048	330577	374450	335554	384311	392848	369142	387368	338997	392974	394027	462768	369879	361231	388350	419973	405751	438428	449787	397947	386866	467299	497890	445090	487702	405823	501593	546355	457233	543330
267312	261041	96045.5	326797	272559	336316	325276	293640	322060	297927	311030	337581	384286	404613	319203	392192	438805	372914	316011	414329	382504	466454	412438	417199	386724	410211	492529	438634	343101	454610	393244	303390	463736	552124	461896	555183	457705	519268	438338	579253	407643	535207	452687	581521	465873	619190	486423	468856	682900	539537
237161	325954	353267	73431	272495	228734	421083	320765	331326	306236	348182	405657	324544	242984	417469	329686	350537	437737	407943	373207	323531	283532	458337	413381	371703	398532	433348	312302	510664	267190	477864	530686	389414	332162	407254	435110	402834	427817	345289	398283	512851	554131	514981	406871	532504	352100	573984	558596	407553	558850
175149	268942	267427	240893	99682	300478	278565	356356	271962	259180	283479	297885	306169	269655	258619	363562	317218	379975	338240	364433	392404	298791	307456	347022	339497	410441	349626	317534	373893	372662	321853	409396	366899	365070	456604	361119	420635	426842	444166	439894	395469	443084	395228	345318	607046	353139	486495	405337	495092	508319
243913	299677	341533	207480	310825	81944.7	413023	376805	338699	393820	429218	418627	382491	257213	473503	328219	422279	350792	416788	325538	366696	273645	475871	377649	399846	401781	437217	388347	554625	316520	493239	581209	387811	383498	345389	491351	365965	469776	452187	363661	473305	530766	527696	389270	472997	375878	542028	631666	424957	582806
230105	267749	309430	378766	267850	391961	94100.4	348673	267426	298571	314578	262353	353390	359403	269631	351599	312960	334920	376195	397062	430903	445447	321334	371456	438035	398504	352524	403431	410878	529429	322615	409699	454670	426523	487580	387957	453495	439187	567142	468626	411386	361525	419999	445354	466685	469582	507737	476252	515795	497692
301538	309987	252016	252670	319863	329965	322894	109487	317483	358945	308793	310152	374430	308068	369612	409115	357310	437914	337664	461007	357327	439208	509291	422170	480184	309452	478312	439982	370422	458296	426162	369410	444030	531584	525977	561527	477731	363505	398956	560273	556381	442865	423932	514191	353317	572410	519810	523746	591807	602257
223815	236229	283568	266363	238601	294990	244780	320614	106769	261450	400835	314005	382779	311022	266382	326610	362589	315133	345094	362308	331434	351177	386089	349408	412785	362070	314197	350010	372929	387862	284232	463605	409915	330442	428395	456811	420096	445402	458769	495659	390602	463985	507869	429746	454134	389661	483540	546231	525561	579472
205308	283729	295536	277374	261920	386212	312026	398178	297551	88425.6	304493	290608	298921	346123	248034	323827	324555	387549	476263	341462	356785	311476	326528	344442	359237	509162	385097	277206	396647	339520	424953	353672	426522	319037	466379	345749	432376	477605	477022	433411	456814	569964	552858	426901	645885	369975	537477	377510	476882	439683
233119	323032	280296	290978	257877	393268	299690	319684	408594	276150	97998.9	256716	264839	342825	312066	403811	262645	433337	411741	437488	427413	399194	308297	393050	409091	441010	438213	407501	379369	462112	455037	385614	454754	464772	555650	344010	457362	372384	480903	451080	491629	399667	362371	403652	552319	489494	524093	380847	497733	363996
208257	319448	309776	351382	275212	385606	250394	323972	324693	265194	259645	117812	319393	349788	270943	345533	312575	396442	455526	449681	419084	405346	326988	361476	381082	452627	395361	350135	435428	422395	389405	291245	422656	405596	540934	407781	468033	388796	457141	419102	539187	398260	445479	380099	527961	492621	496939	410664	508911	468407
224918	324204	356834	270622	283848	349823	341784	388603	393820	273861	268121	319746	103237	382206	330450	391843	280468	341165	445996	370196	495879	426739	294703	437483	404321	519165	381478	413053	452401	419126	488546	387629	499409	474327	485491	285077	549970	478224	497067	366383	481912	412781	435703	429868	589713	463270	423708	373456	515669	423755
242311	351058	428149	240049	298322	275533	398785	373228	373050	372050	397094	401129	433193	73353.2	478362	368785	299437	459273	528728	379965	401059	230501	500107	369272	407929	451803	358195	366653	555079	336346	456725	670018	351129	308859	524415	481922	352751	411962	450293	385620	658955	471228	560092	269402	621173	270706	573812	630744	379232	629522
232013	254850	294806	366602	239354	443890	261080	386840	280478	226028	318403	274351	333505	430429	100245	387398	355767	364118	385023	374559	450720	383302	291746	358149	366590	459517	365723	368909	312577	478382	317591	346354	436129	436199	531390	389843	529101	408955	555179	447581	370383	501694	417124	405271	603153	455795	441446	371311	560415	537548
204081	246827	350752	261776	327253	281563	326005	409299	323662	284778	393105	331898	377855	303809	370355	114469	392506	442853	455678	347440	293064	250010	405394	349594	311552	513869	416187	311245	519435	282235	441405	499257	280136	239859	390786	432746	259022	458029	396712	421077	535723	587473	617928	378288	512350	303253	642291	545648	364909	536697
250831	351940	434239	319500	317784	412496	324239	394368	396515	322380	288812	335814	303354	271335	375598	429380	91354	460377	534058	440475	511496	380926	421382	479475	411751	534563	314333	356714	549479	446651	515045	590485	477943	377707	647501	329877	483697	432841	471059	390413	643840	316958	513535	339307	607608	352520	518877	570493	351918	532822
216539	302479	319290	357642	331482	291951	297142	425914	300001	336316	410447	370623	314992	382112	334891	430668	411318	112654	456176	322172	479856	461138	322254	396448	447133	453460	344853	460400	449206	504431	409534	438101	569307	496599	368369	386800	560714	585238	586865	411913	353528	463571	440789	479602	544740	506099	366096	500465	593217	481578
265291	220680	212225	277687	239586	307786	288255	275502	279800	374869	338689	379544	369662	401407	305634	393332	434838	406014	148043	418164	390116	414484	419258	399809	426246	328793	489370	439641	329475	480682	343448	417941	395425	508217	433855	500933	458504	429689	448056	531895	367861	508225	431849	522044	426693	544924	529768	534722	632927	612623
224118	249137	357986	290393	313222	263979	356565	446288	344457	287510	411879	421143	341305	300086	342613	332537	388698	319454	465607	119024	383464	267759	352467	338959	364418	515148	355714	356036	463260	337355	491084	563437	370878	339675	356479	398789	366787	510900	563141	314220	411596	592016	591812	375588	610791	311185	507436	540830	391476	506725
251212	264592	302471	217028	317503	281447	366716	318919	289893	279144	378114	366856	443297	297490	395084	254471	436029	453447	413869	359774	126130	236712	468852	340148	422160	396775	474639	327378	439666	318984	424972	470823	319775	292921	403756	507756	268675	449224	414021	556721	516591	622708	635456	462290	491767	389899	720110	535843	467288	595177
247376	352469	489768	280376	327237	291743	484607	504147	412984	337181	453243	456465	477505	230279	431013	314765	408807	538077	541584	347417	340060	67867.1	456628	292428	384870	537989	405138	365510	589105	297672	494610	723623	229997	209651	499655	465084	274732	416951	537301	384556	604088	680950	703000	212450	725220	181866	719776	636478	307315	645633
199365	320852	360263	379692	260413	418480	285005	498740	372407	276745	286857	302617	269980	424396	263968	394659	373774	323704	470869	356635	496710	381138	106982	392157	410459	550844	400015	426422	478845	455320	416730	411132	460138	439179	500416	302417	521458	451553	610321	350915	412055	498894	459413	366829	722404	434124	503677	329338	494709	344279
206001	258218	341285	310997	276239	296519	311388	387880	311986	270919	347869	313366	389021	269822	306632	315120	408127	374158	427680	319388	344267	193200	368418	137131	353825	428779	389257	364986	415797	359527	344794	512437	267870	284538	447344	458404	330994	398775	563844	393890	428835	573583	536182	251495	569331	309760	559804	530313	432092	523098
208457	305817	309653	268161	267557	317558	376810	444738	374206	284557	362754	331816	354701	307322	313916	275921	339246	423686	452961	343690	425122	284484	385563	352667	125560	581496	411716	280876	496867	268000	424211	485901	314559	301211	486088	451138	342733	498882	379219	387173	529653	603783	556338	339757	589922	339954	519153	524546	404948	564735
261697	274441	293227	255077	298588	279581	297365	234092	283578	394569	354759	363448	429633	311283	366929	438325	422145	390100	315595	454506	359823	397690	486035	387708	541583	139174	473363	465199	409946	504939	396062	462872	492213	510801	480275	541513	520444	356621	481769	521825	444740	433446	388177	486435	405421	531952	518566	592353	600719	614673
222023	313588	438397	352746	300626	377869	314238	465805	298558	333357	414816	369035	354798	280528	335988	403496	264767	344346	539025	357926	500541	327692	398058	411039	434656	536215	109679	416737	502772	438530	379340	602404	395549	304065	518703	369715	435992	498492	567704	398690	530824	373804	511692	318107	661455	284811	431989	616753	386343	579607
189249	329753	382441	229638	266473	326938	363084	425413	332310	223404	382041	321747	384311	286924	337113	296491	305087	457831	487234	356185	351218	286003	422403	384707	301753	525990	414675	117439	535448	292289	468290	451475	423154	281705	526866	375787	359609	486793	405960	425466	579246	550082	581421	393301	651486	332766	608550	504392	448855	550754
336329	231205	236731	377824	272655	443039	320354	305677	305052	292669	303733	356863	373483	425173	230604	454505	447676	396460	326891	413233	413330	459420	424650	385342	467568	420561	450533	485272	127350	562336	338749	377366	481286	540774	473870	534743	535967	491095	582396	606984	343850	542494	398384	572926	513814	616262	468125	437863	718807	561540
228790	335339	398397	184507	321581	255091	489062	443708	370142	285699	436633	393987	390365	256597	446566	267462	395004	501842	528255	337485	342804	218144	451282	379229	288858	565710	436449	292270	612493	109983	529350	600320	286034	221709	419745	496547	311062	495575	343766	358215	617238	661663	690710	339717	656864	271328	672058	612176	323511	588845
238551	280467	281105	339255	214846	375884	226322	355648	210585	315206	373632	305071	403859	321051	229849	370706	407472	351020	335095	435288	392867	359157	356767	308570	389144	400908	321333	412345	332981	473425	132964	420358	357821	394147	482075	505909	408638	448215	557562	552260	366414	465280	399091	392893	512133	442596	490103	500010	606622	611149
395214	451024	293069	493894	404206	565672	415224	400713	491776	345742	406027	308729	404759	636161	360430	530376	584730	481404	511406	609459	540534	689988	452986	578030	552651	569536	646214	497347	473415	646212	522176	97917.3	696713	743433	625297	578250	687508	635509	567144	736470	587395	619862	520828	782419	624807	852783	585387	359080	926870	600988
287307	324730	420010	319217	328304	338869	426790	441928	404681	385188	441762	406735	483135	283867	416799	277849	438784	579205	455485	383495	356082	162956	468587	300058	347904	565471	405954	435622	543930	298521	426234	663308	101735	238288	489139	574556	240225	409259	477763	447659	611539	673857	684259	251604	607603	236260	759663	669291	340384	684286
267077	350256	542571	296138	360648	368728	432816	563656	359381	311875	485953	423848	492225	275770	451042	271746	372719	540671	602450	386465	363400	176784	481800	350898	368729	618232	348643	328345	637590	268368	496732	744200	272460	87151	473429	450453	282508	514188	482890	416193	619413	653847	746847	287639	742318	158543	766271	712555	248021	648149
282963	279224	354192	273079	354031	232468	395722	459897	359183	361066	478680	461035	405238	393175	448083	324522	544363	314289	429936	305118	376084	368636	444887	415553	455454	489555	465130	475355	472535	368253	486509	527914	425160	375278	135130	475066	417358	670687	523307	443520	344675	660894	579101	585432	532465	438014	615314	596589	476138	562649
185242	373540	510171	363628	321240	441123	358792	558140	450292	303129	329733	390574	267517	413375	369228	429175	289432	395413	559707	410120	542777	396758	309580	489307	483198	613486	378835	386969	596102	507749	573036	543559	573270	414995	537759	107023	570437	546205	596857	391988	541300	456268	540091	448681	750028	368440	507381	465839	454377	426878
293280	337153	390530	309188	358591	293573	402166	452180	391413	367593	420920	428662	510246	262040	486322	233286	421088	547163	495115	355954	281532	184243	506458	339732	352628	570253	422948	348627	575161	300100	453601	630653	216776	224886	457888	548273	109774	510461	482871	519954	625135	634350	695789	346367	577959	262328	785784	670457	354422	631781
252713	317149	399412	281491	312117	344704	335177	285274	364039	360141	283262	296745	385820	268571	313496	379613	317551	519007	413619	447387	409401	273781	383872	354833	456097	353750	432768	423130	477609	431933	440497	525975	333130	403886	658536	471361	457780	144669	488858	366220	604767	453207	447374	238718	519286	369020	581313	496236	432860	528873
254834	307614	297587	178068	308547	306220	442238	299830	356511	338663	370887	344195	383768	286007	438826	297401	334875	499739	411092	478733	353304	373236	521746	499007	315540	458003	481085	321403	548016	259229	528950	436715	380739	351692	490261	501118	409296	467963	148422	496074	674879	543434	590029	482044	504213	431789	626321	567656	461509	661186
235270	347344	530072	322631	395844	309263	435291	552716	484971	386622	432632	397726	344654	312904	422797	413336	345799	416357	586500	321382	587573	312060	353909	420623	415063	589628	403641	432478	664173	365247	615217	697610	442204	376565	502044	387819	537948	436895	587644	110458	567468	530096	574298	272066	738966	328508	531152	626942	307372	484501
300035	270538	292737	371475	285695	353183	312327	483100	314189	344300	407457	452086	394458	520514	279874	462257	533501	292247	356741	353033	481718	465868	349324	389844	491819	446819	470050	520534	335314	558545	363647	482811	540359	514060	337474	471405	577405	609717	700723	501743	132523	599491	409119	579820	579366	572941	491111	545614	629440	548853
258962	344115	413446	405900	326454	403789	255609	362729	380716	450594	308640	304304	318472	325931	404330	507152	199763	395435	490250	526598	580980	535874	429308	527736	559093	428669	306174	484515	527103	596114	455657	508422	595822	541640	646837	379518	579764	451301	562424	457516	592636	127792	358874	452383	523312	527085	426293	587330	537391	541479
296623	381254	337473	373296	285146	407266	320631	350342	431148	440036	277891	358070	347941	421342	326307	544154	402888	379200	420421	532941	600276	564472	396374	496882	518195	389947	450609	522401	389540	631709	396016	415935	612771	641187	571592	469888	647750	452016	615566	508265	408811	365421	136444	542270	543572	657235	439023	501883	685422	528322
282727	439985	577838	376718	346767	380371	457518	552133	464555	425610	430703	404221	453637	242184	425985	416046	340191	529544	622147	428248	538640	185453	415321	323726	413145	599737	368556	445812	675614	392247	501349	789057	291647	293510	689454	490010	409859	354891	619112	317564	691043	570462	653801	80503.5	804668	203604	663767	644406	318927	629940
361365	316702	296296	336456	442600	298203	312954	225364	323049	478699	413476	386188	447587	428060	457972	384212	442597	428787	360901	497556	402223	532328	605001	475667	497416	352827	546008	538102	450607	543499	454694	465551	481752	582294	470592	625462	475557	469564	475386	618570	524695	475496	489209	638773	149853	640932	563888	697807	617752	663375
287674	423510	638299	344739	377380	389771	504537	633144	447263	391476	539338	539536	509831	266280	499301	363802	376196	578833	667820	386638	489042	177662	505408	404784	436135	668046	358052	408069	741742	346650	573844	882214	299096	187206	564829	432561	348613	507986	591649	396798	706956	667956	791558	226396	829619	72368.2	778961	741187	252501	672977
243269	344172	330425	391515	335628	380813	367584	405436	366034	383870	398828	368745	295161	394277	309844	527733	367445	263722	477555	407780	644145	540463	399853	479720	440226	479552	330121	508744	418496	572272	446243	439709	647390	619826	567020	396394	696960	545170	611073	424335	450018	392055	398238	511451	577467	603853	160836	540231	669145	533220
328978	435278	359201	422471	300814	516795	382443	455716	475069	270247	301926	328815	291254	497554	286053	477433	465405	444435	528854	487518	506222	503509	271858	496573	491962	599683	561230	450931	434578	558735	502494	259747	603362	612453	594639	401196	627978	506437	598752	566469	550865	599436	507442	538434	757730	612423	586576	130838	756134	435677
330904	428609	655698	353881	473022	392539	504440	606230	536851	452072	501265	509514	515919	328495	557610	379147	329283	619639	709511	420617	520119	256799	519682	480805	454817	690502	413273	477847	797976	352522	691558	909990	356908	230372	556641	472186	394396	525514	575058	329351	717144	631950	773434	295408	760128	206189	797942	838587	95585	671573
216169	366607	364237	357079	338150	402289	338237	468581	442664	266774	219429	320912	275907	430686	386644	402836	362087	359902	541108	387768	499909	447018	221153	423712	466505	556357	458438	431646	492609	469757	547987	436009	552712	482402	495053	296589	523656	473428	626636	358382	488458	487940	468235	458322	657652	478567	513918	370031	523474	165890
282997	379079	502421	283700	389423	332798	491710	487377	470377	352102	461898	380041	398123	252805	466471	315268	377839	514585	616939	338064	421630	185678	448460	350637	336560	608966	398336	411785	658961	223289	585789	654423	256581	239045	462851	495039	347566	488591	442272	311428	695611	659962	749108	250141	726786	254031	684924	614590	258980	640886
210799	331878	512809	384584	310135	409604	307411	594043	411056	312751	396618	397854	308117	415633	335579	470801	368608	333829	551751	361489	561289	394865	232432	405808	515280	526019	396871	405951	589283	515628	523789	591173	571331	417281	506189	231917	633134	505267	713163	286010	433538	477498	498660	395912	802067	379440	521360	475228	480720	393396
251780	357391	476032	350427	399130	380624	375194	469581	505755	423905	258583	357123	350005	395012	462912	375801	261641	517449	539919	460157	444194	375966	403537	498307	497202	535478	475826	440038	625459	468382	640201	595887	460855	405615	550865	276156	431825	426366	498543	385318	617931	391861	525430	427647	566175	410572	671056	579647	354605	442919
308894	327107	233632	307923	230884	426652	371382	377481	320992	271328	346474	381465	474226	437561	295604	450075	569601	486101	370954	495173	370348	420652	387580	380713	442149	406063	563267	391755	327901	467356	326048	334421	463877	503686	528872	594180	519593	482288	527311	660548	397549	677636	461215	572486	620577	591558	619058	423458	783630	557072
303422	371719	403522	306829	390492	313363	394339	283635	451562	481458	252134	391694	358750	372262	502087	508494	345996	461161	416005	528147	457944	442675	498924	500302	614814	309026	522218	584229	538387	562375	616228	576473	558489	572628	580047	401375	567637	368467	501537	476535	577200	370956	416712	492494	448679	568282	545392	616681	509458	536313
354971	489572	361309	555257	394506	638320	369906	537297	547644	335764	349431	325571	390133	644855	333237	492935	494830	499048	597855	608001	640319	705222	343878	673972	488765	706434	621968	510796	549615	645272	571034	253132	708233	724242	675853	453503	722489	640383	584917	662016	640643	617590	522511	719637	740995	754272	628807	289124	819985	509688
333632	484778	724358	372740	474712	442427	591959	687204	486969	415837	589166	531495	559205	321384	576700	413654	371992	623589	786315	499190	521110	252817	575107	515523	515994	726350	398197	413194	859653	358806	708296	927109	438174	219804	675099	449750	462316	545057	564798	409041	841859	695715	895141	280485	948221	180035	830711	798407	293936	723793
375087	435536	630887	363338	504011	391045	538738	589484	480972	482313	562579	512066	600268	324680	586113	327396	439667	643418	628427	477771	397799	194724	617133	409107	437960	679914	475769	478489	772388	363960	587635	880636	241774	192747	539042	581642	276238	525174	535866	471618	761368	748711	899790	296229	710120	209729	923744	867118	255486	794562
347018	316445	242060	489412	353597	465890	343505	485712	365743	403934	442041	422818	398575	587374	336268	558863	567628	296692	393312	511437	591934	721445	422765	576207	532612	509532	522088	557142	373035	674586	421536	310590	741965	756557	477043	534145	738928	709199	651197	644869	356340	522449	447943	800124	585543	837535	416176	473495	963753	569613
247725	408254	362029	442020	329307	518672	341096	472412	505816	355575	222074	300185	345583	570233	310544	482980	416473	435901	526151	556664	572474	583165	261120	540251	493221	554085	575723	478693	510349	597517	552122	326724	631451	636156	609211	311557	676681	484979	574880	509650	521170	492705	384621	577851	646356	637752	556694	336686	673522	359386
428477	363110	235331	307108	380148	405791	426158	276006	296449	408014	462178	423529	495032	474411	447381	485277	536863	461684	378495	565306	375951	583043	629019	569606	547236	391321	553287	541408	415530	483732	467527	374669	534434	589775	493695	714576	556440	581940	395338	790717	547560	617270	602837	729550	398113	689023	635145	601224	793533	757260
321948	270286	221462	517216	329611	513378	284790	422857	243425	357031	467482	377897	467524	580791	230987	491059	577216	328396	363551	484430	520850	610917	419873	445304	521239	449679	421996	581956	268699	664715	274212	362390	589583	632894	521838	598035	651055	628764	673881	711161	309264	573200	457535	693114	543908	732216	402080	549581	870406	666393
255366	457519	519270	390651	404785	331041	487197	590556	564642	468328	489404	528846	346160	432809	495226	536668	445772	332615	625583	360812	718531	479064	449753	529171	487784	625296	468356	515262	697109	542494	701105	699436	661542	568353	474717	316500	684311	665001	694028	307377	513572	578368	521501	489148	746154	464522	423486	663682	492297	522091
370916	323604	279585	415078	358220	460627	311296	260990	276621	419353	410257	380783	535339	393289	286882	478634	478020	451263	351980	533552	423095	485018	505564	405732	515145	359620	467126	533929	298930	567627	263904	457457	419396	575403	621712	717016	496787	390358	574894	700401	520623	535035	448773	510497	446660	603543	577226	571503	766992	707232
311188	273122	387620	299101	344578	286029	415405	539901	346856	360621	520998	531443	495273	439953	446800	232456	604898	474619	428142	303972	319522	275628	486522	344580	364619	571072	501542	406475	504554	330939	463836	671652	317046	264623	280871	575660	283060	664110	574713	514533	362330	802180	686303	514817	630493	358964	775889	697344	447778	649703
342418	397997	379719	263349	392955	395942	454989	205398	424034	438673	302278	398143	438710	347239	507388	400534	449828	644834	412579	571404	309273	358268	572097	442767	600039	324972	579827	546830	495416	450843	514637	549440	368750	473718	629963	605287	416442	300369	432689	643785	692295	552638	515657	468288	453383	502071	767638	620714	553505	640425
477036	444090	360710	595977	403084	589739	435637	543230	527870	509859	511806	483687	545101	684023	331300	679560	744078	429054	498639	595549	764455	743285	460994	539486	585197	582934	653016	663646	395424	798466	425624	381590	750738	846091	638260	726101	858089	694897	831966	681064	369789	735182	386899	747938	751655	931466	497473	550806	1.01542e+06	709165
292178	506955	699138	522495	415054	586836	476738	770894	574525	403367	418385	453831	418863	437171	486602	545041	268863	573013	792254	537655	705863	410168	390726	577843	546793	775732	379348	461729	811866	583688	703222	799021	617937	393530	803307	273712	630032	559785	732500	369794	760284	479407	696357	322050	1.02368e+06	313961	681987	628202	397797	516135
387445	278950	274245	515557	328061	469284	241107	457082	311208	414766	446573	439535	464392	593167	304288	487855	579235	394309	330197	490613	508141	566367	391437	426810	553814	498365	470423	660111	290125	672733	285237	463564	503723	582842	406673	591524	558833	642516	776428	685748	215495	571255	445005	676563	512944	677202	554629	574192	718555	633085
340671	283385	468667	392587	353557	362956	414327	629997	325201	428415	570577	558809	502551	517028	395045	421855	565255	426804	395508	350442	491595	345327	439500	387792	505038	537360	459622	501935	512306	503994	445489	756881	432147	339197	370293	520011	481251	636373	712122	442805	265579	741027	612474	481176	709772	400119	705480	788118	481398	691438
341121	498961	683761	338241	487085	388701	587852	666890	532566	452466	634349	545195	613815	330002	633109	336268	459228	702630	742162	437166	461850	205146	651772	456609	401295	767343	464107	386115	907458	260691	706279	941535	278350	166978	574771	582872	311214	610073	527171	408399	831997	792660	953674	299484	831241	158972	942015	922543	206415	819825
416111	460571	409857	545877	466443	491573	260439	437346	491781	535203	440188	410215	443368	511695	476404	559932	396093	378150	575844	594284	690980	754409	518932	680888	601209	578168	451561	623579	550910	740888	521816	472174	729230	741991	604919	510128	660049	680868	689059	628707	582145	320940	412224	716510	451636	743245	472162	624238	704618	579669
319488	505702	552054	475514	393852	618976	421560	612251	619629	301908	292904	345677	321876	471316	410246	501833	252392	615079	731527	554456	658122	521896	364804	616083	466414	772353	541264	407488	691823	545550	703383	497105	652631	529706	799336	281088	641518	521408	596259	444051	808994	507038	654795	456486	863676	472678	685907	367575	519649	413938
412418	364942	335718	416003	412305	404325	327901	363856	321122	467970	474500	459256	608066	400097	476997	391920	577360	499242	453173	536121	340403	441864	607939	349010	529861	427852	460172	572194	456917	539720	307685	573538	334409	448481	512934	790672	318288	547393	635862	799079	525675	604030	563970	552515	439885	519692	775541	751255	661061	745310
399992	413837	375304	383940	469239	465645	361356	185182	399964	506106	352663	336111	448630	355772	473088	517037	337144	527710	476005	662900	486127	651602	680566	594818	591002	358608	551211	554694	472912	625902	510593	477026	641384	680427	765967	656633	641259	398881	438900	706255	779885	345760	471751	616295	321307	716928	550144	624415	723009	737469
441461	383729	242546	412024	446729	508573	459185	244992	488568	432201	401825	415617	531907	462381	479808	454701	490069	617304	454956	610714	434966	629294	680577	633429	504119	509057	682709	551641	420797	550205	609715	365553	556247	715384	630978	721266	587633	554800	352909	812068	773420	654800	684486	773279	424939	779945	677749	532649	793955	747427
398974	291362	308108	443189	358884	454824	360765	519658	273835	403188	545888	548438	560845	640134	343442	513727	714350	432699	343301	469972	475791	526135	477481	423678	579109	429234	524725	608551	370907	592074	348797	570123	527218	534250	404386	699235	599159	677551	739885	686243	224759	753781	544526	711924	613141	646377	671931	706853	778854	703121
270042	409542	489174	474013	298702	593622	384672	623780	487074	255948	318222	338625	343643	508161	238386	501982	423094	465542	616807	487584	568742	403268	160673	435864	482387	680393	470265	440275	499436	544822	491496	433859	541091	480158	677399	305292	669881	462359	709575	407043	513105	608278	504440	398943	945988	499541	590488	281478	617268	409818
429621	294456	347117	391487	458975	335659	377237	294619	301874	550986	499877	486758	599698	432185	483828	390987	590125	529907	301234	539938	349078	451346	639583	415884	536422	375452	611893	589978	429837	545152	399471	606805	357542	537498	514673	809139	380359	443107	538461	692110	547116	618045	620352	574831	276019	600780	765995	779902	666469	794593
383739	279072	361352	389665	312966	482862	327774	444934	196469	367941	527204	475790	545475	474581	266071	507548	536827	449046	356027	469217	439829	424108	515138	344850	512717	413406	372440	528033	316327	523636	222065	617698	408635	394703	498726	697885	519735	557293	671177	671603	313588	633085	550709	509530	613389	486081	623015	728488	654633	809099
348894	253994	420385	414277	333411	410121	374180	558590	325910	435789	506043	526905	464738	575109	356070	475154	590024	442492	305838	392646	459358	392985	426416	361773	564061	469626	496286	545407	406694	570683	400925	671283	450758	427475	399311	518390	532542	609637	753222	532648	212629	681855	552085	545486	675706	514222	676067	719831	607294	696393
412771	519416	589064	494463	441980	489082	639036	759320	658923	558325	622702	708970	539569	600275	524048	703792	705397	443460	670361	442292	847121	592788	504910	587787	585501	732628	648902	609710	642542	677675	685484	755183	787629	697592	521248	538153	825333	831837	888297	446028	403785	817305	519555	659215	958374	653648	552888	775353	722227	633960
419463	418471	352264	499669	402117	545257	333283	236642	352087	516122	387892	379465	493989	383585	404977	577910	351603	511401	440894	686074	544031	649465	620471	594232	654552	391871	433515	614878	377805	750258	365678	462408	595785	725224	793152	658559	622590	438947	579686	822849	724606	310000	447834	613303	424244	703055	501753	595569	868671	741915
426550	500773	643780	322925	509330	353790	667967	635085	611015	505876	580248	557910	609729	318366	696463	350452	526608	761490	741097	439068	441365	199974	632306	489170	423711	752817	610101	467630	861443	206419	784831	914481	272335	226072	539501	663907	291896	578677	478123	429567	874735	862659	976385	329435	808144	247249	1.00246e+06	837817	221544	755248
424089	401660	622658	419825	545625	372928	571250	689014	488650	513575	664106	602880	679452	454593	639578	275647	569553	700126	633918	406260	398812	259133	661428	477754	488681	745001	576500	495218	827431	362192	737620	948013	289873	217104	470830	635920	282582	639502	577066	499565	728779	899921	1.0467e+06	430286	723658	236697	1.03208e+06	916660	282165	797388
344133	473526	394939	351819	380068	415708	502259	521504	414709	383767	498880	441486	624821	414449	525959	330518	542377	597085	590469	585183	333311	343975	611135	455756	362167	612784	527002	378291	655121	339140	459323	563901	335991	315658	513236	690540	283990	636241	472118	734210	673745	744076	706395	521667	653424	403013	908903	708897	585157	715337
597702	489582	443512	451652	616043	396103	652498	534579	541910	671809	740509	726286	787269	657361	797069	416468	914729	766126	501955	592602	366257	542762	822421	632267	607101	686660	888153	712637	710951	491836	698529	745391	430710	569831	406781	958415	366857	832522	594189	894939	681854	1.05318e+06	998196	902304	504650	709301	1.09919e+06	956060	736493	930654
406260	470400	526773	529133	516354	425997	378274	364551	415291	642332	511970	454729	452813	413180	549779	694040	344860	397532	587517	619530	734891	733632	651991	673081	707464	433181	339734	672189	627575	744225	547614	694319	763325	737828	765236	615086	754599	546589	701635	594176	738560	214810	411086	602346	508802	692596	418058	811434	730672	751718
466428	318776	434073	476030	485476	386014	403057	329178	435113	627274	447652	554546	595021	555080	558980	542180	643368	528712	326351	566015	412468	566819	647004	562488	838335	334371	651797	726963	414197	761175	553216	626401	585237	696026	476955	645620	560110	536027	710061	756691	469770	534906	511768	770557	379135	740233	749255	766954	747443	729134
696590	830439	543418	726489	645031	790591	788944	791877	872295	665689	737957	739803	694087	999783	669768	945138	1.07245e+06	668116	811798	836808	1.02651e+06	1.08841e+06	691398	932324	797104	889661	1.04035e+06	814874	742405	969500	841304	396782	1.19099e+06	1.19808e+06	758244	886637	1.16465e+06	1.11737e+06	977441	944135	657046	1.08612e+06	634489	1.22725e+06	1.05865e+06	1.29781e+06	720958	627437	1.38512e+06	804592
564606	484761	478368	479074	705276	334183	678767	468676	557984	738312	667812	684317	750746	561523	856543	406181	780120	710488	536047	655647	369724	495861	882247	613467	671386	598082	833957	767824	756701	525636	752794	840189	422243	591893	494022	934860	364778	701792	558330	850496	818494	888731	977140	766149	374274	671868	1.05942e+06	1.02288e+06	671469	927935
639869	750730	649877	658670	649901	625817	823286	845033	868109	750153	743252	817771	650594	871609	680276	908278	1.0191e+06	562747	766087	644811	1.0101e+06	917883	724605	823824	787792	847170	953519	812921	714608	932825	847871	659054	1.06506e+06	1.07229e+06	586774	784462	1.07212e+06	1.05905e+06	1.0614e+06	727430	515300	1.03214e+06	582352	1.0423e+06	1.00418e+06	1.08223e+06	668955	783170	1.18527e+06	812825
396511	518519	554102	491733	636366	514600	521928	495590	635609	582180	465597	512412	330819	606102	655864	723179	475241	413035	708226	610836	820969	891939	537820	797716	755061	555294	651235	702200	754699	756131	889882	552523	1.0492e+06	908721	700212	437182	988596	715417	685261	485675	740327	401271	505921	864921	637273	908123	393851	668733	785525	502694
480480	457073	461051	451067	490631	439957	552403	590731	429823	495054	636305	617330	779688	511610	580972	394591	841190	660424	552105	558944	320267	319176	659628	312643	539739	582456	647390	602287	593167	475841	404792	751346	268816	367288	493585	919188	293061	644250	745220	827693	542432	1.00246e+06	808989	553351	688261	477803	1.03094e+06	852117	684425	840865
540872	473532	705161	538311	718681	461505	623227	696540	634788	643956	713173	683698	790659	577680	805832	350013	656718	834933	736343	552209	414075	378597	767310	585711	627088	775983	764360	687667	915907	496124	884873	1.02266e+06	345209	359792	546899	737910	331238	690941	678914	650289	856676	930603	1.13953e+06	616308	602067	410460	1.16064e+06	1.06359e+06	326954	842346
442684	476407	581315	516847	554577	661869	527064	607766	712936	419358	351909	452739	508728	506936	600153	418650	306210	839887	733160	666671	561010	491576	637294	641088	557239	850733	662872	531136	738784	554395	862151	682520	494246	455522	781252	457778	494136	558304	508030	570067	969556	643454	905678	538701	769637	471074	960805	647621	432611	578586
408707	493645	427930	603489	358150	715315	479509	684174	505247	370864	402727	440658	426007	819666	275975	669742	714227	504788	559279	635062	636181	674730	268680	578113	691720	677843	698577	628022	426302	789562	531472	366056	785204	780241	703798	486252	925271	654756	865433	724659	411132	777515	521700	752753	967708	867095	656436	273321	1.06167e+06	526482
558037	707853	968971	569164	665556	637646	795742	960256	671156	603584	861248	724911	875832	462949	793803	480485	636105	987715	1.01064e+06	656035	624309	245483	790899	552539	582428	1.0071e+06	619675	563683	1.14115e+06	381428	824358	1.27351e+06	343663	185526	870543	823670	427481	718173	758844	605890	1.09024e+06	1.09647e+06	1.27694e+06	293897	1.20385e+06	192843	1.28558e+06	1.11642e+06	313404	1.05134e+06
535149	418226	421894	781197	446085	828766	410578	606084	399562	530141	609121	529612	601829	736743	264780	846494	646243	471686	505637	702615	836968	849186	599810	580030	721968	626463	473286	794744	310442	994421	327367	540623	834625	888228	879720	748410	990779	765205	956447	915034	471298	630759	577569	770689	844507	934407	410305	661902	1.1709e+06	941111
758257	665171	396758	615460	683415	608093	741052	354206	671800	736104	744939	654318	721169	682435	806280	761826	823043	809584	587433	840839	638605	833116	1.00601e+06	830269	745196	696232	908027	917492	689080	707086	812855	546337	693801	1.00513e+06	835614	1.13044e+06	758072	829182	553143	1.12793e+06	1.03894e+06	917038	990571	997865	538310	1.10049e+06	846771	829678	1.10053e+06	1.18583e+06
646189	701501	558069	821512	564869	814020	640816	749798	777972	799420	584675	723268	749522	899069	540660	1.0544e+06	906818	611904	666409	912267	1.0473e+06	1.05606e+06	654968	885425	918170	672532	889232	930478	556114	1.19243e+06	667845	584719	1.16085e+06	1.21108e+06	922377	796187	1.21253e+06	837085	1.09595e+06	915887	499253	701031	300584	1.06036e+06	937476	1.23502e+06	585275	701422	1.36704e+06	801664
579088	457301	467206	594958	725067	505051	667648	625638	630678	587887	795103	639853	850767	600059	765446	391069	741727	752618	694472	543918	398216	514652	872127	597613	510350	841774	769958	617820	843813	441154	819861	718034	423461	494533	612820	949812	331734	864867	548861	809904	884544	1.00101e+06	1.202e+06	777714	628336	645711	997581	1.02139e+06	559914	974835
539234	600043	585655	596649	679937	480892	507897	331615	515396	857862	617408	616599	539561	496364	769363	800544	481550	495425	606733	766024	843349	926427	823345	850466	875078	460025	583002	894421	727339	886737	694886	805265	941633	972814	830125	766658	891122	673116	722454	764769	881548	307245	512668	841812	426907	947894	465103	1.00967e+06	895828	881920
724726	568007	334256	539893	613708	680534	708385	299862	517072	625019	661764	634639	792255	628867	668709	703758	846715	860138	501686	876516	483931	783242	984582	753825	799228	527538	893361	806666	474465	750129	613760	530644	699210	955003	915686	1.19645e+06	780832	662070	558363	1.19784e+06	942977	967673	898465	981926	555810	1.09962e+06	891437	767590	1.22041e+06	1.12076e+06
787141	672981	707347	668977	940821	519646	897528	609938	744976	984948	876543	903817	960963	789379	1.11091e+06	556847	1.02528e+06	1.00831e+06	690460	883769	492491	655641	1.12067e+06	802123	934507	749336	1.07059e+06	1.05797e+06	977181	705986	981502	1.09115e+06	534396	758975	680428	1.18474e+06	507329	824917	745818	1.11905e+06	1.07498e+06	1.1047e+06	1.24788e+06	982458	496794	863482	1.33933e+06	1.2617e+06	824425	1.14964e+06
703351	648766	478695	731513	725837	888352	616580	460577	781322	650773	483808	512188	598471	815982	710206	746340	500225	915568	708089	1.03378e+06	775289	1.10148e+06	937214	1.03041e+06	801878	818136	957161	813118	676115	911926	933056	453575	981186	1.08313e+06	1.05648e+06	820643	973839	796783	536316	1.08917e+06	1.12639e+06	606503	855735	1.14172e+06	571329	1.22259e+06	855563	689089	1.111e+06	888963
694134	736745	663974	805030	796952	704207	498540	420797	606504	977593	673418	661902	646216	712060	870578	985891	554801	596463	723056	963975	999108	1.22107e+06	944242	1.01729e+06	1.10354e+06	576772	659468	1.04577e+06	786433	1.16845e+06	745075	796111	1.15633e+06	1.20222e+06	999839	897818	1.06475e+06	838492	943177	1.02482e+06	951490	253622	526876	1.08314e+06	440621	1.20734e+06	590083	1.08768e+06	1.14821e+06	966029
509691	711166	828005	613969	814841	525643	692428	690932	790752	838627	694146	793447	410315	723228	892472	912730	575605	489556	883893	683262	1.03864e+06	936796	653567	943313	955504	690260	665222	976997	1.07748e+06	825777	1.09511e+06	1.00759e+06	1.13447e+06	997707	764409	515351	1.12484e+06	855341	943897	487504	868419	498910	716275	865302	817525	889643	510598	986286	701822	671653
516858	719343	725409	710705	752091	604697	772607	901850	911501	763558	678402	752308	397101	906808	860575	901868	818598	464721	917750	668029	1.08595e+06	1.09235e+06	484052	1.00922e+06	880521	904272	916553	926180	1.00586e+06	886051	1.12425e+06	716909	1.31231e+06	1.19434e+06	713639	505385	1.25755e+06	1.04375e+06	1.03016e+06	550851	768457	732913	726933	1.09029e+06	1.0172e+06	1.13815e+06	526895	654905	1.07474e+06	464029
877579	710184	474544	647209	868409	777865	835697	332469	704364	816211	773292	714868	857248	741628	933677	828179	815493	954143	719536	999449	638692	1.08041e+06	1.2447e+06	1.0359e+06	901351	704266	1.06838e+06	946435	689468	820323	967983	633471	961243	1.13039e+06	996853	1.28811e+06	916206	917239	515196	1.28472e+06	1.1878e+06	902148	1.07638e+06	1.25932e+06	444617	1.31661e+06	936429	1.01e+06	1.18964e+06	1.24627e+06
514367	738553	837855	705943	762386	702087	728235	857533	948168	752053	515039	765642	376472	914322	863221	944165	600455	588939	927841	749702	1.05209e+06	1.04601e+06	549477	1.01631e+06	991883	888766	875917	908014	996913	973949	1.18551e+06	839250	1.31229e+06	1.10036e+06	812745	313629	1.19164e+06	960854	1.07055e+06	581621	823154	559278	679066	1.05089e+06	974470	1.01548e+06	627372	744835	882777	390502
684776	808475	861834	745407	934131	628011	856618	824843	932620	1.0159e+06	916307	1.00826e+06	572093	897230	1.04866e+06	1.10552e+06	901999	470429	958872	729874	1.19846e+06	1.21352e+06	834609	1.13075e+06	1.1013e+06	835852	873161	1.13812e+06	1.05107e+06	1.04146e+06	1.19662e+06	1.03558e+06	1.41668e+06	1.29739e+06	695370	716884	1.32068e+06	1.22661e+06	1.13001e+06	687665	838765	730157	738602	1.24357e+06	914237	1.21706e+06	529531	1.10233e+06	1.09058e+06	812004
934498	814345	458982	940533	917529	1.01498e+06	819967	618176	905261	879627	801352	771679	889178	1.06836e+06	854616	891961	870020	1.0113e+06	748252	1.13569e+06	944234	1.38353e+06	1.1741e+06	1.23382e+06	777815	1.05685e+06	1.25357e+06	953493	771612	1.09926e+06	1.01773e+06	544795	1.1819e+06	1.41554e+06	1.22623e+06	1.2712e+06	1.10613e+06	1.14106e+06	688425	1.41801e+06	1.21921e+06	1.0393e+06	1.09928e+06	1.47466e+06	664522	1.6028e+06	946804	921735	1.49602e+06	1.25334e+06
1.02524e+06	897352	542578	695025	1.00247e+06	892692	1.10198e+06	425549	855412	922784	916852	957068	1.02835e+06	957245	1.09326e+06	948189	1.12426e+06	1.20581e+06	776117	1.20478e+06	640082	1.11254e+06	1.39073e+06	1.1134e+06	1.05631e+06	794213	1.32379e+06	1.10899e+06	841086	895539	1.059e+06	771204	969619	1.26746e+06	1.15836e+06	1.543e+06	1.00887e+06	973477	633227	1.54708e+06	1.3351e+06	1.29663e+06	1.25521e+06	1.41802e+06	646475	1.45199e+06	1.24412e+06	1.12511e+06	1.46341e+06	1.40983e+06
1.08336e+06	979136	671248	999745	1.05875e+06	1.23798e+06	1.08516e+06	836752	1.13744e+06	827422	987301	904130	1.01199e+06	1.35079e+06	931860	972838	1.15831e+06	1.30675e+06	988543	1.2982e+06	972326	1.41459e+06	1.26232e+06	1.33266e+06	915472	1.28828e+06	1.54426e+06	957742	995087	1.0936e+06	1.29051e+06	515050	1.28439e+06	1.42855e+06	1.35404e+06	1.35462e+06	1.3203e+06	1.23159e+06	755516	1.52212e+06	1.3901e+06	1.49235e+06	1.36407e+06	1.64514e+06	1.04139e+06	1.69104e+06	1.33253e+06	845124	1.64917e+06	1.37271e+06
1.22646e+06	968131	617835	970948	1.08939e+06	1.14998e+06	1.1068e+06	602478	1.00242e+06	1.00135e+06	1.04059e+06	980912	1.14656e+06	1.19281e+06	1.06221e+06	1.04981e+06	1.21887e+06	1.32983e+06	869144	1.36849e+06	887971	1.42548e+06	1.50197e+06	1.33615e+06	1.08346e+06	1.0259e+06	1.49974e+06	1.16332e+06	853032	1.13545e+06	1.16529e+06	642191	1.20104e+06	1.50606e+06	1.33972e+06	1.65844e+06	1.21894e+06	1.1762e+06	710723	1.76475e+06	1.44249e+06	1.40341e+06	1.34025e+06	1.66393e+06	745242	1.74784e+06	1.35666e+06	1.04405e+06	1.73006e+06	1.60259e+06
1.04297e+06	1.12515e+06	1.01134e+06	1.30814e+06	1.07832e+06	1.21223e+06	696016	846862	1.04773e+06	1.30077e+06	874471	890058	894637	1.12011e+06	1.09515e+06	1.4261e+06	722399	914535	1.17927e+06	1.42494e+06	1.55105e+06	1.75505e+06	1.1206e+06	1.53304e+06	1.47383e+06	1.00204e+06	920462	1.38726e+06	1.11301e+06	1.69878e+06	1.07832e+06	976544	1.68553e+06	1.69671e+06	1.52685e+06	1.07171e+06	1.54902e+06	1.17759e+06	1.38261e+06	1.36745e+06	1.31911e+06	288052	618354	1.45291e+06	871081	1.62303e+06	821054	1.1864e+06	1.57692e+06	1.12923e+06
1.51393e+06	1.88238e+06	1.83685e+06	1.58555e+06	1.54179e+06	1.61673e+06	1.97194e+06	2.13593e+06	2.06067e+06	1.72233e+06	1.78378e+06	1.93895e+06	1.61914e+06	1.80274e+06	1.63928e+06	2.04795e+06	1.99728e+06	1.46387e+06	2.02556e+06	1.52334e+06	2.33557e+06	1.84771e+06	1.56238e+06	1.83708e+06	1.61581e+06	2.03124e+06	1.85079e+06	1.66835e+06	1.88038e+06	1.85028e+06	1.95104e+06	1.85809e+06	2.22059e+06	2.01638e+06	1.56892e+06	1.56898e+06	2.2553e+06	2.19227e+06	2.19367e+06	1.33746e+06	1.39097e+06	2.11767e+06	1.34214e+06	1.86625e+06	2.46274e+06	1.89127e+06	1.46787e+06	1.80643e+06	1.98171e+06	1.6481e+06
1.63771e+06	1.30719e+06	862911	1.429e+06	1.467e+06	1.58527e+06	1.30508e+06	793528	1.2575e+06	1.46976e+06	1.38986e+06	1.29168e+06	1.55092e+06	1.55383e+06	1.38421e+06	1.56563e+06	1.59099e+06	1.59082e+06	1.13004e+06	1.80365e+06	1.31607e+06	2.00143e+06	1.92003e+06	1.72298e+06	1.61502e+06	1.20277e+06	1.77177e+06	1.72711e+06	1.02056e+06	1.74498e+06	1.33978e+06	950830	1.6545e+06	2.10552e+06	1.7514e+06	2.17386e+06	1.7464e+06	1.51697e+06	1.18668e+06	2.27675e+06	1.73325e+06	1.55311e+06	1.53676e+06	2.1617e+06	902921	2.35635e+06	1.50395e+06	1.47701e+06	2.35521e+06	2.03474e+06
1.95956e+06	1.54229e+06	1.07734e+06	1.78972e+06	1.731e+06	2.02209e+06	1.6387e+06	1.11211e+06	1.52476e+06	1.62368e+06	1.66737e+06	1.51294e+06	1.83892e+06	1.92543e+06	1.51309e+06	1.8234e+06	1.83847e+06	1.93781e+06	1.39273e+06	2.13016e+06	1.58986e+06	2.30577e+06	2.23667e+06	1.99305e+06	1.76137e+06	1.64617e+06	2.10417e+06	1.92333e+06	1.19778e+06	2.01938e+06	1.59532e+06	1.08545e+06	1.93732e+06	2.36061e+06	2.16568e+06	2.47061e+06	2.04548e+06	1.84852e+06	1.3706e+06	2.68212e+06	2.06148e+06	1.98492e+06	1.98895e+06	2.45191e+06	1.2931e+06	2.66834e+06	1.78802e+06	1.64353e+06	2.71055e+06	2.43849e+06
1.8172e+06	1.85223e+06	1.78119e+06	2.04363e+06	2.00303e+06	1.80754e+06	1.43344e+06	1.31597e+06	1.73541e+06	2.32156e+06	1.66532e+06	1.70699e+06	1.595e+06	1.7882e+06	1.96392e+06	2.36243e+06	1.41028e+06	1.48474e+06	1.79216e+06	2.15677e+06	2.39338e+06	2.6125e+06	2.05715e+06	2.30854e+06	2.40333e+06	1.47632e+06	1.53174e+06	2.41336e+06	1.84682e+06	2.61174e+06	1.84853e+06	1.89716e+06	2.54118e+06	2.66314e+06	2.28863e+06	1.8794e+06	2.43128e+06	1.83638e+06	2.16385e+06	2.07909e+06	2.10767e+06	769910	1.2665e+06	2.23444e+06	1.27968e+06	2.53485e+06	1.21815e+06	2.25661e+06	2.3319e+06	2.04574e+06
1.90883e+06	1.48485e+06	1.67045e+06	1.6814e+06	1.91471e+06	1.34762e+06	1.9628e+06	2.0761e+06	1.79002e+06	2.03587e+06	2.3372e+06	2.37753e+06	2.12071e+06	2.10449e+06	2.2104e+06	1.77171e+06	2.66748e+06	1.68573e+06	1.61977e+06	1.33944e+06	1.63834e+06	1.87359e+06	2.11716e+06	1.82808e+06	2.00671e+06	1.85362e+06	2.22871e+06	2.12309e+06	1.85099e+06	1.79544e+06	2.07674e+06	2.25711e+06	1.9523e+06	1.92812e+06	957864	2.33478e+06	1.72779e+06	2.65662e+06	2.27329e+06	1.91383e+06	1.21001e+06	2.59279e+06	2.23516e+06	2.56568e+06	1.84976e+06	2.15798e+06	2.24802e+06	2.54646e+06	2.06459e+06	2.17621e+06
1.29192e+06	1.51709e+06	1.61259e+06	1.33963e+06	1.71765e+06	1.09807e+06	1.59673e+06	1.39141e+06	1.59357e+06	1.79291e+06	1.58751e+06	1.74727e+06	984139	1.50004e+06	1.92637e+06	1.86758e+06	1.41663e+06	1.05288e+06	1.63512e+06	1.38128e+06	2.00565e+06	1.93995e+06	1.50725e+06	1.86213e+06	1.91206e+06	1.37068e+06	1.46722e+06	1.9914e+06	1.96825e+06	1.64902e+06	2.07066e+06	1.90239e+06	2.18801e+06	2.08455e+06	1.46311e+06	1.27566e+06	2.14953e+06	1.78119e+06	1.77687e+06	1.20796e+06	1.70879e+06	1.15749e+06	1.48145e+06	1.85028e+06	1.46498e+06	1.87961e+06	937227	1.92736e+06	1.65206e+06	1.43678e+06
[truncated: 73 more columns]

## Sheet: Fig_2a_terms
focus
distraction
retention
strength
efficiency
balance
competition
inference
strategy
consciousness
expertise
search
categorization
concept
updating
rewardanticipation
priming
effort
expectancy
sustainedattention
salience
hyperactivity
selectiveattention
uncertainty
learning
belief
verbalfluency
insight
taskdifficulty
sleep
rule
mentalimagery
impulsivity
addiction
induction
discrimination
eating
intention
consolidation
localization
responseselection
wordrecognition
skill
intelligence
context
utility
rehearsal
visualattention
morphology
visualperception
association
detection
facialexpression
goal
communication
fixation
psychosis
mood
manipulation
gaze
thought
maintenance
rhythm
reasoning
anticipation
socialcognition
planning
adaptation
interference
inhibition
stress
naming
objectrecognition
decision
knowledge
familiarity
monitoring
spatialattention
emotionregulation
cognitivecontrol
responseinhibition
motorcontrol
judgment
loss
anxiety
reinforcementlearning
arousal
sentencecomprehension
empathy
imagery
valence
coordination
integration
decisionmaking
fear
facerecognition
attention
risk
workingmemory
recall
action
extinction
languagecomprehension
memoryretrieval
emotion
recognition
meaning
speechperception
multisensory
semanticmemory
perception
speechproduction
encoding
autobiographicalmemory
navigation
episodicmemory
reading
movement
retrieval
memory
language
pain
listening

## Sheet: Fig_2b_2c_data
103237	391843	589713	280468	404321	549970	718699	726175	529795	932333	746037	993215	944337	1.30028e+06	1.06169e+06	1.81224e+06	1.51966e+06	1.57996e+06	2.26369e+06	2.06195e+06	2.6204e+06	3.04938e+06	5.37945e+06	5.86489e+06	6.25148e+06
377855	114469	512350	392506	311552	259022	666535	449369	695764	880418	896271	575423	1.1814e+06	845646	1.29144e+06	1.39414e+06	1.81055e+06	1.71385e+06	2.22063e+06	2.58139e+06	2.52625e+06	3.56685e+06	5.34995e+06	6.61832e+06	5.88849e+06
447587	384212	149853	442597	497416	475557	591246	719269	929469	858121	1.02272e+06	895296	1.16677e+06	969562	1.46127e+06	1.20595e+06	1.56549e+06	1.4107e+06	1.70893e+06	2.26197e+06	2.0964e+06	2.8837e+06	4.69151e+06	5.40743e+06	5.8384e+06
303354	429380	607608	91354	411751	483697	752703	858685	483196	946570	934749	906202	1.34558e+06	1.18922e+06	1.3728e+06	1.89945e+06	1.69985e+06	1.5046e+06	2.24482e+06	2.41474e+06	2.73919e+06	2.90003e+06	5.40189e+06	5.70304e+06	6.82113e+06
354701	275921	589922	339246	125560	342733	830409	545901	624714	849955	742349	752826	997735	1.08709e+06	1.27779e+06	1.73617e+06	1.63869e+06	1.73375e+06	2.25817e+06	2.54153e+06	2.59874e+06	3.57895e+06	5.25228e+06	6.62359e+06	6.08786e+06
510246	233286	577959	421088	352628	109774	656707	474238	809713	866869	992076	556622	1.37518e+06	801135	1.52123e+06	1.31889e+06	1.94295e+06	1.91561e+06	2.28292e+06	2.77081e+06	2.56119e+06	3.66404e+06	5.54629e+06	6.66144e+06	5.81883e+06
438710	400534	453383	449828	600039	416442	213532	763503	872278	891869	1.17044e+06	900494	1.35451e+06	1.04255e+06	1.35506e+06	1.18938e+06	1.70815e+06	1.59148e+06	1.8977e+06	2.63557e+06	1.97397e+06	3.31275e+06	5.03244e+06	5.97792e+06	6.38979e+06
495273	232456	630493	604898	364619	283060	812590	196241	1.01734e+06	709448	721097	532157	1.11536e+06	866026	1.26678e+06	1.41225e+06	1.77287e+06	2.2004e+06	2.54099e+06	2.55334e+06	2.75091e+06	4.02714e+06	5.8024e+06	7.12898e+06	4.82745e+06
321876	501833	863676	252392	466414	641518	944348	1.04032e+06	176677	1.29946e+06	1.0008e+06	1.06331e+06	1.19686e+06	1.36218e+06	1.20951e+06	2.26574e+06	1.73712e+06	1.44945e+06	2.53311e+06	2.64033e+06	3.03909e+06	3.15843e+06	5.61371e+06	6.41454e+06	7.24474e+06
545475	507548	613389	536827	512717	519735	785000	553492	1.12052e+06	256668	883289	951818	1.22745e+06	1.3355e+06	1.14991e+06	1.76759e+06	1.50807e+06	2.09012e+06	2.35745e+06	2.7533e+06	2.56555e+06	3.50921e+06	5.05511e+06	6.33347e+06	5.75122e+06
539569	703792	958374	705397	585501	825333	1.24396e+06	745531	1.00225e+06	1.06368e+06	159766	1.27142e+06	702637	1.6831e+06	1.28212e+06	2.50401e+06	1.22135e+06	2.54701e+06	3.12672e+06	1.99121e+06	3.57967e+06	3.76318e+06	6.6043e+06	6.7095e+06	5.36452e+06
679452	275647	723658	569553	488681	282582	866719	449295	957463	1.02491e+06	1.16412e+06	225679	1.7678e+06	555282	1.69605e+06	1.256e+06	2.42995e+06	2.19104e+06	2.57599e+06	2.97743e+06	2.88886e+06	4.3049e+06	6.02197e+06	7.36019e+06	5.50118e+06
694087	945138	1.05865e+06	1.07245e+06	797104	1.16465e+06	1.38425e+06	1.09601e+06	1.15453e+06	1.36406e+06	658854	1.83131e+06	210765	2.24817e+06	1.13389e+06	2.72894e+06	1.16864e+06	2.20385e+06	2.76317e+06	2.30649e+06	3.01642e+06	3.66621e+06	5.53223e+06	6.7812e+06	5.83809e+06
790659	350013	602067	656718	627088	331238	812920	587307	1.06048e+06	1.21274e+06	1.37995e+06	359424	1.9888e+06	288201	1.90345e+06	970664	2.52133e+06	2.00574e+06	2.42461e+06	2.9477e+06	2.7947e+06	4.13922e+06	6.00775e+06	7.066e+06	5.5172e+06
426007	669742	967708	714227	691720	925271	999367	861996	781747	901087	852903	1.37412e+06	748452	1.77738e+06	369361	2.32323e+06	1.10179e+06	1.96007e+06	2.84707e+06	2.69976e+06	2.94452e+06	3.56462e+06	5.44363e+06	6.88893e+06	6.41207e+06
960963	556847	496794	1.02528e+06	934507	507329	618085	791875	1.62238e+06	1.30317e+06	1.8592e+06	718483	2.12791e+06	629005	2.10763e+06	362581	2.6358e+06	1.92022e+06	1.90524e+06	2.98038e+06	1.94353e+06	4.06648e+06	5.22867e+06	6.50004e+06	5.54157e+06
749522	1.0544e+06	937476	906818	918170	1.21253e+06	1.218e+06	1.23363e+06	1.17489e+06	1.12478e+06	657674	1.97357e+06	648751	2.26081e+06	967336	2.71694e+06	435605	2.12616e+06	2.90851e+06	2.36905e+06	3.27754e+06	2.84478e+06	5.69759e+06	5.69375e+06	6.31589e+06
598471	746340	571329	500225	801878	973839	889980	1.44981e+06	675873	1.49548e+06	1.77199e+06	1.52331e+06	1.4726e+06	1.53387e+06	1.61426e+06	1.79e+06	1.91481e+06	454753	1.33578e+06	2.89826e+06	1.91467e+06	2.72315e+06	3.60314e+06	5.52271e+06	7.54205e+06
857248	828179	444617	815493	901351	916206	771247	1.36546e+06	1.33459e+06	1.33786e+06	1.92675e+06	1.48331e+06	1.60698e+06	1.52779e+06	2.07632e+06	1.35008e+06	2.27221e+06	910833	639922	2.8241e+06	1.10811e+06	3.21123e+06	3.06053e+06	5.53977e+06	6.65241e+06
572093	1.10552e+06	914237	901999	1.1013e+06	1.32068e+06	1.42571e+06	1.29439e+06	1.3584e+06	1.6503e+06	707819	1.80134e+06	1.06689e+06	1.96746e+06	1.84559e+06	2.3418e+06	1.64934e+06	2.3899e+06	2.74068e+06	711169	3.39384e+06	2.76771e+06	6.70638e+06	4.72238e+06	5.34836e+06
1.02835e+06	948189	646475	1.12426e+06	1.05631e+06	1.00887e+06	661912	1.38976e+06	1.65496e+06	1.36036e+06	2.19408e+06	1.61058e+06	1.67462e+06	1.71227e+06	1.98816e+06	1.20276e+06	2.45563e+06	1.30412e+06	922501	3.29164e+06	733266	3.93682e+06	3.14849e+06	6.37334e+06	6.79465e+06
894637	1.4261e+06	871081	722399	1.47383e+06	1.54902e+06	1.43799e+06	2.1033e+06	1.21161e+06	1.74133e+06	1.8149e+06	2.46392e+06	1.76171e+06	2.49409e+06	2.04556e+06	2.76302e+06	1.46018e+06	1.5499e+06	2.46292e+06	2.10282e+06	3.37412e+06	954144	5.47728e+06	3.08615e+06	8.14181e+06
1.83892e+06	1.8234e+06	1.2931e+06	1.83847e+06	1.76137e+06	2.04548e+06	1.77189e+06	2.49277e+06	2.2811e+06	1.90143e+06	3.27023e+06	2.7952e+06	2.24194e+06	2.97684e+06	2.53879e+06	2.53942e+06	2.9272e+06	1.0441e+06	926437	4.65571e+06	1.20001e+06	4.09149e+06	1.48303e+06	6.63668e+06	8.55891e+06
1.595e+06	2.36243e+06	1.27968e+06	1.41028e+06	2.40333e+06	2.43128e+06	1.98803e+06	3.09e+06	2.35258e+06	2.45045e+06	2.64608e+06	3.40407e+06	2.76157e+06	3.30574e+06	3.25474e+06	3.08144e+06	2.19401e+06	2.23432e+06	2.67633e+06	1.94236e+06	3.69551e+06	971009	5.90733e+06	1.725e+06	8.76014e+06
2.12071e+06	1.77171e+06	1.84976e+06	2.66748e+06	2.00671e+06	1.72779e+06	2.53902e+06	927587	3.32189e+06	2.00731e+06	1.44023e+06	1.68418e+06	1.95758e+06	1.89606e+06	2.91699e+06	2.26209e+06	2.95527e+06	4.39278e+06	3.92809e+06	2.70746e+06	4.25593e+06	6.16579e+06	7.96868e+06	8.89926e+06	1.73464e+06

## Sheet: Fig_2b_2c_terms_subset
categorization
rewardanticipation
context
priming
learning
eating
socialcognition
anticipation
objectrecognition
cognitivecontrol
motorcontrol
anxiety
imagery
fear
attention
emotion
action
recognition
semanticmemory
speechproduction
autobiographicalmemory
reading
memory
language
pain

## Sheet: Fig_2d
sources	targets
441457	1.1405e+06
511054	1.30838e+06
477280	1.29959e+06
438086	1.24037e+06
527907	1.31159e+06
436348	1.16381e+06
414893	1.23636e+06
439190	1.23092e+06
635475	1.10559e+06
315489	1.13543e+06
293062	1.10047e+06
313874	1.12661e+06
397243	1.19885e+06
315986	1.08981e+06
322552	1.14468e+06
359143	1.18724e+06
363485	1.20343e+06
333090	1.14574e+06
288520	1.05004e+06
431678	1.15753e+06
387294	1.16927e+06
515306	1.29978e+06
445514	1.23813e+06
406534	1.21173e+06
312528	1.14367e+06
424207	1.24145e+06
345700	1.18777e+06
304014	1.11237e+06
510115	1.15198e+06
365533	1.12229e+06
318037	1.06992e+06
583665	1.06292e+06
733517	1.15787e+06
294758	1.11076e+06
331136	1.15811e+06
472924	1.19644e+06
465405	1.25815e+06
386095	1.19454e+06
395066	1.09079e+06
512130	1.26749e+06
361662	1.16254e+06
350434	1.18414e+06
366919	1.17716e+06
372440	1.1933e+06
461572	1.28733e+06
389683	1.12139e+06
441024	1.26189e+06
334980	1.14956e+06
291521	1.07908e+06
454176	1.25444e+06
381170	1.22464e+06
388080	1.01817e+06
464847	1.28992e+06
369794	1.195e+06
332925	1.12846e+06
407877	1.09484e+06
378225	1.05918e+06
939111	1.07638e+06
431818	971155
359669	1.20218e+06
827088	1.04242e+06
413560	1.21918e+06
502121	1.29633e+06
326060	1.1095e+06
296106	1.07244e+06
507289	971483
1.0237e+06	1.3017e+06
536225	1.12064e+06
323047	1.11614e+06
378290	1.16937e+06
498821	1.30284e+06
465825	1.27034e+06
477810	1.23188e+06
860346	1.45583e+06
497636	1.07694e+06
307244	1.05338e+06
621529	1.18508e+06
434038	1.24001e+06
778473	1.26207e+06
545995	1.12736e+06
359189	1.14111e+06
367003	1.17529e+06
504355	1.31462e+06
660747	1.06191e+06
365379	1.13786e+06
463185	1.03256e+06
512801	1.08145e+06
303093	1.07718e+06
451237	1.26976e+06
418133	1.21702e+06
349352	1.15957e+06
287433	1.10014e+06
867626	1.14994e+06
378338	1.2093e+06
407769	1.16834e+06
664822	1.45437e+06
357979	1.18289e+06
376125	1.19099e+06
335700	1.16624e+06
387045	1.2102e+06
579301	1.03584e+06
384756	1.04286e+06
329619	1.12196e+06
392776	1.21718e+06
360772	1.14724e+06
467260	1.28839e+06
527502	1.06256e+06
540965	1.00818e+06
326221	1.14994e+06
324454	1.15907e+06
521602	1.32319e+06
347264	1.17379e+06
314547	1.12482e+06
334387	1.07877e+06
388541	1.2243e+06
357629	1.19158e+06
497909	1.31403e+06
430507	1.13446e+06
368721	1.18692e+06
358547	1.17886e+06
367168	1.18e+06
353306	1.11149e+06
415010	1.13558e+06

## Sheet: Fig_2e
Asymmetry
278094
-390121
-509946
-261146
-178284
-65597.5
-393686
143638
1.1e+06
-524715
-402515
-492047
-105189
-293838
-503653
-543035
-517108
-378749
-349922
-217401
-177209
37363.8
-385173
-474488
-520921
-452324
-514368
-465875
359232
-77775.9
89394.1
1.01284e+06
1.24296e+06
-415713
-488765
403468
94351.2
-343372
-133857
17573.3
-404027
-579453
-322917
-323042
-542813
-241797
-475773
-411795
-477875
-252775
-463306
70504.5
-515816
-399643
-181057
-45255.5
-112835
3.77783e+06
483814
-442428
4.46913e+06
-470318
-208165
-275301
-309733
783326
3.04849e+06
485518
-509178
-166592
-449804
-492297
-285580
1.25049e+06
862523
-191821
924004
-284128
3.63872e+06
912119
-340816
-514933
-509704
1.6627e+06
-214528
387560
489446
-363500
-91098.1
-125274
-404593
-519499
1.88055e+06
-478059
-346856
-84014.3
-407361
-439466
-491694
-467324
914391
47018.9
-404285
-463286
-212058
-209774
866336
997808
-481007
-545970
-344532
-463156
-413129
-264436
-443585
-495102
-538609
-6436.44
-465368
-409845
-344199
-397738
382362

## Sheet: Fig_3a
Degree_preserving	Geometry_preserving	Empirical_value
1.34119e+06	1.24577e+06	1.23208e+06
1.33965e+06	1.24667e+06
1.3563e+06	1.25121e+06
1.36516e+06	1.24552e+06
1.34894e+06	1.24786e+06
1.34897e+06	1.24592e+06
1.37023e+06	1.24889e+06
1.34288e+06	1.2458e+06
1.34476e+06	1.24556e+06
1.35335e+06	1.24799e+06
1.35857e+06	1.24681e+06
1.36673e+06	1.24224e+06
1.35078e+06	1.24478e+06
1.35355e+06	1.24357e+06
1.34664e+06	1.24882e+06
1.35522e+06	1.24164e+06
1.34511e+06	1.24367e+06
1.34959e+06	1.24811e+06
1.34977e+06	1.24666e+06
1.34778e+06	1.24457e+06
1.35058e+06	1.24306e+06
1.32838e+06	1.24979e+06
1.354e+06	1.24867e+06
1.34763e+06	1.24492e+06
1.33979e+06	1.24712e+06
1.35346e+06	1.24971e+06
1.34421e+06	1.24624e+06
1.34717e+06	1.24457e+06
1.34118e+06	1.24494e+06
1.34441e+06	1.24985e+06
1.33604e+06	1.24586e+06
1.34248e+06	1.24745e+06
1.35119e+06	1.24777e+06
1.34862e+06	1.24698e+06
1.34617e+06	1.24548e+06
1.34075e+06	1.24883e+06
1.35391e+06	1.24544e+06
1.34029e+06	1.24696e+06
1.34586e+06	1.24856e+06
1.33905e+06	1.24453e+06
1.34821e+06	1.24797e+06
1.3405e+06	1.24513e+06
1.34523e+06	1.24449e+06
1.34196e+06	1.24705e+06
1.33779e+06	1.2415e+06
1.34892e+06	1.24682e+06
1.33212e+06	1.24335e+06
1.34222e+06	1.24371e+06
1.3615e+06	1.24592e+06
1.34353e+06	1.24642e+06
1.36355e+06	1.25098e+06
1.3433e+06	1.24898e+06
1.34595e+06	1.2478e+06
1.35028e+06	1.24321e+06
1.35409e+06	1.24711e+06
1.35182e+06	1.24526e+06
1.34824e+06	1.24433e+06
1.34936e+06	1.2494e+06
1.34556e+06	1.24847e+06
1.33602e+06	1.25067e+06
1.35546e+06	1.24429e+06
1.34206e+06	1.2474e+06
1.34116e+06	1.24612e+06
1.3201e+06	1.24734e+06
1.34827e+06	1.25082e+06
1.35391e+06	1.24686e+06
1.35044e+06	1.24597e+06
1.34712e+06	1.24854e+06
1.35958e+06	1.24774e+06
1.3499e+06	1.24676e+06
1.34155e+06	1.2479e+06
1.33374e+06	1.24678e+06
1.34196e+06	1.25082e+06
1.35645e+06	1.24491e+06
1.34203e+06	1.24533e+06
1.33718e+06	1.24156e+06
1.34779e+06	1.2413e+06
1.35674e+06	1.24829e+06
1.33532e+06	1.24478e+06
1.32203e+06	1.24902e+06
1.34984e+06	1.24486e+06
1.35293e+06	1.25112e+06
1.36102e+06	1.24708e+06
1.34742e+06	1.24577e+06
1.34239e+06	1.24626e+06
1.34143e+06	1.25066e+06
1.34388e+06	1.24786e+06
1.3392e+06	1.24085e+06
1.35023e+06	1.24642e+06
1.3404e+06	1.24741e+06
1.3474e+06	1.24313e+06
1.3697e+06	1.2477e+06
1.34812e+06	1.25122e+06
1.36153e+06	1.25382e+06
1.34301e+06	1.24095e+06
1.34978e+06	1.24861e+06
1.35208e+06	1.25131e+06
1.3434e+06	1.24896e+06
1.34527e+06	1.24441e+06
1.34696e+06	1.24742e+06
1.34912e+06	1.24409e+06
1.35619e+06	1.23917e+06
1.35311e+06	1.24652e+06
1.34483e+06	1.24987e+06
1.3541e+06	1.24669e+06
1.33087e+06	1.24919e+06
1.34526e+06	1.25232e+06
1.35121e+06	1.2449e+06
1.34483e+06	1.24898e+06
1.35517e+06	1.2479e+06
1.3405e+06	1.24751e+06
1.33046e+06	1.24822e+06
1.33842e+06	1.24801e+06
1.35874e+06	1.24487e+06
1.34157e+06	1.24708e+06
1.35066e+06	1.24476e+06
1.3497e+06	1.24785e+06
1.34526e+06	1.2493e+06
1.33255e+06	1.24498e+06
1.34592e+06	1.24625e+06
1.33944e+06	1.2422e+06
1.35473e+06	1.24621e+06
1.33942e+06	1.24837e+06
1.33785e+06	1.24791e+06
1.33913e+06	1.24646e+06
1.33505e+06	1.2437e+06
1.34912e+06	1.25079e+06
1.33276e+06	1.24689e+06
1.33871e+06	1.24701e+06
1.34192e+06	1.2511e+06
1.35006e+06	1.2475e+06
1.34412e+06	1.24214e+06
1.35311e+06	1.24475e+06
1.33951e+06	1.24819e+06
1.34757e+06	1.24763e+06
1.34993e+06	1.25064e+06
1.35565e+06	1.24859e+06
1.36554e+06	1.24819e+06
1.33871e+06	1.24997e+06
1.34495e+06	1.24575e+06
1.34798e+06	1.24807e+06
1.33432e+06	1.2463e+06
1.33399e+06	1.24851e+06
1.35896e+06	1.24589e+06
1.34098e+06	1.24544e+06
1.33898e+06	1.24409e+06
1.33234e+06	1.24651e+06
1.34445e+06	1.24475e+06
1.33604e+06	1.24835e+06
1.34681e+06	1.2457e+06
1.34216e+06	1.24214e+06
1.33147e+06	1.24408e+06
1.35098e+06	1.24902e+06
1.33872e+06	1.24486e+06
1.35099e+06	1.24382e+06
1.35468e+06	1.24189e+06
1.33866e+06	1.24804e+06
1.34223e+06	1.24635e+06
1.35568e+06	1.24553e+06
1.35099e+06	1.2468e+06
1.37416e+06	1.24823e+06
1.3568e+06	1.24754e+06
1.33888e+06	1.24776e+06
1.34688e+06	1.24606e+06
1.34684e+06	1.24581e+06
1.3406e+06	1.24538e+06
1.3464e+06	1.24841e+06
1.33058e+06	1.24529e+06
1.33681e+06	1.24732e+06
1.33306e+06	1.24586e+06
1.33898e+06	1.24832e+06
1.35909e+06	1.24819e+06
1.33645e+06	1.24655e+06
1.3551e+06	1.24892e+06
1.3422e+06	1.24758e+06
1.34903e+06	1.24973e+06
1.35832e+06	1.24504e+06
1.35133e+06	1.24374e+06
1.35148e+06	1.24823e+06
1.35281e+06	1.24902e+06
1.34675e+06	1.24785e+06
1.36455e+06	1.24737e+06
1.33037e+06	1.25199e+06
1.35471e+06	1.24995e+06
1.34773e+06	1.24883e+06
1.34481e+06	1.24744e+06
1.33689e+06	1.24436e+06
1.36502e+06	1.24346e+06
1.34004e+06	1.24719e+06
1.33659e+06	1.24629e+06
1.34293e+06	1.24709e+06
1.3492e+06	1.24402e+06
1.33508e+06	1.24378e+06
1.36367e+06	1.24719e+06
1.34114e+06	1.24866e+06
1.34354e+06	1.24061e+06
1.36114e+06	1.24636e+06
1.35235e+06	1.25072e+06
1.35876e+06	1.24676e+06
1.34757e+06	1.24902e+06
1.34698e+06	1.25157e+06
1.36428e+06	1.2476e+06
1.35087e+06	1.2432e+06
1.35327e+06	1.24918e+06
1.34917e+06	1.25067e+06
1.35828e+06	1.24743e+06
1.33289e+06	1.24541e+06
1.34411e+06	1.24703e+06
1.35686e+06	1.24963e+06
1.35579e+06	1.24434e+06
1.33874e+06	1.24202e+06
1.34679e+06	1.24579e+06
1.34404e+06	1.25153e+06
1.33653e+06	1.24559e+06
1.35939e+06	1.24742e+06
1.34855e+06	1.24605e+06
1.34729e+06	1.24764e+06
1.33642e+06	1.24513e+06
1.33455e+06	1.24372e+06
1.35678e+06	1.24219e+06
1.33087e+06	1.24666e+06
1.34124e+06	1.24165e+06
1.32995e+06	1.24548e+06
1.34608e+06	1.25092e+06
1.34927e+06	1.24805e+06
1.34649e+06	1.24813e+06
1.35349e+06	1.24432e+06
1.34491e+06	1.24619e+06
1.34084e+06	1.24644e+06
1.34452e+06	1.24495e+06
1.3615e+06	1.24419e+06
1.35023e+06	1.24923e+06
1.33658e+06	1.24764e+06
1.35051e+06	1.24196e+06
1.35094e+06	1.24446e+06
1.34889e+06	1.24724e+06
1.36619e+06	1.24721e+06
1.33299e+06	1.24297e+06
1.33537e+06	1.24392e+06
1.34104e+06	1.24816e+06
1.34924e+06	1.24859e+06
1.3448e+06	1.24009e+06
1.35035e+06	1.24246e+06
1.34199e+06	1.24611e+06
1.35199e+06	1.24703e+06
1.34797e+06	1.24409e+06
1.34165e+06	1.24982e+06
1.3517e+06	1.24437e+06
1.35327e+06	1.25021e+06
1.3456e+06	1.24551e+06
1.34338e+06	1.24551e+06
1.34593e+06	1.24908e+06
1.35671e+06	1.24546e+06
1.3366e+06	1.24562e+06
1.33808e+06	1.24679e+06
1.35271e+06	1.2474e+06
1.34371e+06	1.24583e+06
1.35406e+06	1.24927e+06
1.35844e+06	1.24494e+06
1.33657e+06	1.24398e+06
1.33378e+06	1.25131e+06
1.34503e+06	1.24452e+06
1.33633e+06	1.24816e+06
1.3426e+06	1.24902e+06
1.3533e+06	1.24482e+06
1.33848e+06	1.24402e+06
1.34567e+06	1.24894e+06
1.3586e+06	1.24594e+06
1.33994e+06	1.24684e+06
1.33838e+06	1.24765e+06
1.34304e+06	1.25033e+06
1.34338e+06	1.24657e+06
1.36107e+06	1.24474e+06
1.34802e+06	1.2447e+06
1.34747e+06	1.24637e+06
1.35135e+06	1.24774e+06
1.35224e+06	1.24269e+06
1.33655e+06	1.24924e+06
1.3455e+06	1.24302e+06
1.34619e+06	1.24496e+06
1.33675e+06	1.24882e+06
1.34578e+06	1.24743e+06
1.34327e+06	1.24503e+06
1.3483e+06	1.24549e+06
1.3327e+06	1.24777e+06
1.33458e+06	1.24855e+06
1.3354e+06	1.24762e+06
1.3396e+06	1.2462e+06
1.35275e+06	1.24619e+06
1.35365e+06	1.24265e+06
1.34006e+06	1.24374e+06
1.34461e+06	1.24885e+06
1.34697e+06	1.247e+06
1.34488e+06	1.24934e+06
1.35243e+06	1.24696e+06
1.3605e+06	1.24989e+06
1.35188e+06	1.25191e+06
1.35301e+06	1.24458e+06
1.34546e+06	1.25215e+06
1.34495e+06	1.24692e+06

## Sheet: Fig_4a
Row	pain	anxiety	autobiographicalmemory	fear	anticipation	learning	semanticmemory	emotion	attention	rewardanticipation	context	socialcognition	eating	imagery	motorcontrol	cognitivecontrol	categorization	priming	objectrecognition	reading	action	language	memory	speechproduction	recognition
epilepsy_rtl	-32	-20	-88	-32	-60	-24	-64	-64	20	-8	-4	-56	-8	68	8	-24	-24	-16	-40	0	48	0	-4	0	-12
schizophrenia	0	-64	-8	-76	-8	-16	-8	-64	-56	-16	-16	-4	-8	-64	-56	-8	-12	-8	32	0	-8	0	0	0	36
epilepsy_ltl	-100	-32	-12	-28	-44	-4	0	-68	60	-16	-4	-40	-28	68	-4	4	0	-24	-20	0	32	0	0	0	0
ocd	0	-60	0	-8	-4	-8	0	-4	-8	-4	-8	0	-4	-76	-24	-12	-28	-8	4	0	-16	0	16	-4	0
parkinson	-100	-12	0	-20	-40	0	0	-8	-4	-8	-4	-4	4	-4	-4	-12	-8	-8	-4	0	-4	0	0	-4	0
bipolar	0	-52	-20	-20	-20	-36	-60	-4	-4	-8	8	4	-4	-16	-12	-16	-12	-4	16	80	-16	92	-4	0	0
epilepsy_gge	-68	12	-76	0	-4	-16	0	0	0	0	-4	0	4	68	8	-4	0	8	-12	0	32	0	0	0	0
depression	8	8	56	12	24	4	-4	84	-36	4	0	64	8	-48	8	-4	16	40	56	4	0	0	0	0	40
asd	0	48	0	4	0	4	0	0	12	8	0	12	16	4	4	16	32	12	4	0	16	0	0	96	88
22q	0	8	64	4	12	20	100	0	16	12	12	12	8	0	28	20	20	4	4	12	16	8	100	76	16
adhd	100	72	0	88	72	8	-4	92	-12	28	16	8	12	0	56	60	40	32	40	4	4	4	0	4	4

## Sheet: Fig_5a
Row	action	attention	memory	imagery	recognition	autobiographicalmemory	semanticmemory	speechproduction	reading	learning	motorcontrol	context	anxiety	cognitivecontrol	objectrecognition	language	rewardanticipation	categorization	priming	eating	emotion	socialcognition	fear	anticipation	pain
5HT2a	0	0	0	0	0	0	0	0	0	0	0	0	0	0	0	0	0	0	0	0	0	0	0	0	0
5HT6	0	0	0	0	0	0	0	0	0	0	0	0	0	0	0	0	0	0	0	0	0	0	0	0	0
D2	0	0	0	0	0	0	0	0	0	0	0	0	0	0	0	0	0	0	0	0	0	0	0	0	0
GABAa	0	0	0	0	0	0	0	0	0	0	0	0	0	0	0	0	0	0	0	0	0	0	0	0	0
M1	0	0	0	0	0	0	0	0	0	0	0	0	0	0	0	0	0	0	0	0	0	0	0	0	0
A4B2	0	0	0	0	0	0	0	4	0	0	8	0	0	4	8	0	0	4	4	20	0	0	0	0	0
5HT4	0	0	0	0	0	0	0	0	0	4	0	16	0	0	0	0	0	0	0	12	0	32	0	0	0
VAChT	0	0	0	0	0	0	0	0	0	4	0	0	0	0	0	0	4	0	4	4	0	4	0	0	96
5HTT	0	0	0	0	0	0	0	0	0	0	4	0	32	0	0	0	0	0	0	4	0	4	36	16	28
NAT	0	0	0	28	0	0	0	8	0	8	16	0	4	16	16	0	8	8	20	8	0	8	0	4	12
5HT1b	0	8	0	24	0	0	0	44	80	0	24	4	4	28	16	96	52	12	32	72	0	16	0	28	4
5HT1a	0	16	88	0	88	8	96	0	16	12	4	8	20	20	0	0	8	52	16	12	4	20	68	4	0
CB1	0	8	0	0	8	0	0	0	8	16	12	84	8	20	48	52	8	36	48	32	92	24	48	56	96
mGluR5	0	8	0	4	0	0	0	44	32	28	28	8	8	40	28	96	32	20	56	72	12	68	4	32	100
DAT	4	0	8	4	56	84	72	20	8	44	12	4	52	16	28	0	44	28	36	0	32	20	68	88	100
D1	0	0	0	4	16	100	32	8	0	60	12	20	36	8	44	0	52	64	48	28	76	76	56	68	100
H3	8	4	0	44	4	4	0	92	4	40	72	56	68	84	76	4	72	60	68	76	100	68	68	92	100
MU	28	28	4	16	12	8	8	0	76	52	76	92	64	76	68	100	68	68	64	76	100	88	88	84	100

## Sheet: ED_Fig_3a
11460	54892.2	45063.6	82672.2	54083.1	65694.4	64130.3	94014.5	67231.2	71457.4	71236.1	57419.4	62537.1	61304.3	91959.6	67834.2	70145.9	64998.7	67082.9	70117.5	90879.3	99280.5	70054.2	92777	70201.6	65022.7	69545.9	103145	87422.6	122699	99040.3	81242.7	71973.4	112251	115090	96899.5	143665	62609.6	90755.4	103202	82056.7	109105	74341.8	101567	137082	100319	135714	88090.7	97784.8	124255
41820.9	17412.9	48647.7	61535.9	66732.6	60556	67403.3	75112.6	53847.8	76013.9	67171.7	62776.5	74019.4	58775.1	62802.9	61761.1	73128.6	58905	60833.7	78922.8	75409.8	81009.1	78750.9	83686.8	85893.3	85851.5	83231.7	84152.7	90367.5	78905.7	95861.2	90247.9	81401.3	114619	89961.1	105204	115456	98156.2	113601	96165.1	89861.2	104073	93009.6	111860	136847	108026	118132	94881.4	114175	136241
34541.7	51197.2	17170.9	60861	55822.9	62742.2	53992.6	77343.7	59282.7	61173.7	67840.5	55755.8	63405.1	72283.5	67421	56198.6	78517.9	62451.4	69898.3	66293.9	86697.6	88540.6	68879.3	71581.5	71873.5	68649.7	76769.7	95911.2	88174.6	86225.1	94393.2	84223.3	80275.7	90286.5	91571.9	102317	142022	88133.1	102822	96083.2	84685.3	106314	94933.3	109530	120464	108204	96589.5	97641.7	120161	106855
69443	61378	58153.6	16482.5	69766.3	78191	81972.2	57315.2	80806.5	71963.8	85043.4	78847.3	89798.2	90415.3	57825.6	76677.8	84835.2	92341.3	96801.3	89321.5	90060.2	87014.2	116860	88055.9	103386	113501	132025	98250.3	119753	74760.3	99737.1	118377	134480	97100.4	94789.9	110906	106166	154277	121207	128002	144369	126915	154990	144177	79566.3	154846	84363.2	168087	158703	115158
41845.7	67566.5	54107.3	70758.1	17178.8	52013.8	83171.7	73158.8	70510.6	57041.3	96458.4	56577.2	62290.1	67929.9	91418.2	56397.9	82976.3	79509.8	92786.3	79586.3	92487.6	102831	97428.9	86901	67339.9	72909.1	75149.2	123289	83551	107715	96002.2	101957	94950.8	107929	131066	110161	127767	90155.3	93627.8	117260	119331	119960	107186	98230.3	79438.4	110576	126502	116546	106131	92316.5
45070.6	53003.5	52640.2	70796.3	43627.3	19742.8	91472	74404.6	53924.7	70752.9	95731.4	64966.9	72185.3	69967.9	76255.7	55153.9	65127.5	75725.2	83762.1	92497	96054.3	86236.7	95681.3	70611	69836.8	89342.4	76701	110604	92565.9	96880.3	119427	123495	81320.2	99687.8	101068	103593	110057	90169.5	102523	122563	126479	120297	114523	85871	108334	133550	126274	119015	115386	112533
50457.5	66801.9	50841.7	81528.6	81736.3	98423.1	15905.4	74444.8	72140.6	76137.8	48003.8	66856	70987.3	64072.5	84367.6	96235.5	100996	78354.6	72767.6	72915.5	67206	90885	63655.7	108422	106353	63785.9	84846.9	83000.2	91469.1	123369	70635	55391.5	101300	122420	120666	135585	130352	107142	116383	95078.8	77575.8	95470	89307.1	139519	150149	91225.8	118968	83929.4	114789	142097
69787.4	63956.9	63638.5	46317.4	61169.1	70801.4	63890.6	21305.1	72938.8	67990.3	78879.1	85772.8	84012.7	86780.1	58992.6	84350.4	94971.3	86983.2	98329.3	103060	78872.9	64646.1	87444.9	90310.3	114354	105280	100395	110907	81720.1	84216.6	86352.6	109891	120741	96478.6	126419	117253	82871.2	147559	131005	114441	127675	118166	144076	114121	96639	132849	107469	150028	139929	126142
43634.7	43322.7	46208.1	70439.2	59151.6	50952.1	62216.9	73569.4	21512.7	88951.6	70042	56191.2	80435.4	61424	70947.8	58588.3	65572.1	67115.4	74228.9	85322.5	72544.7	79078.9	80161.3	63701.9	87929.6	74896.7	82674.8	90608	94177.1	90994.3	95745.7	87683.1	69258.1	118703	93546.4	106460	108779	102381	120587	105510	98835.7	107633	113544	108800	134681	119451	111787	85097.1	132584	136533
46145.7	63773.6	46383.8	59881.3	43966.9	66065.1	64498.8	66905.6	87236.3	22341.2	86790.2	61029	52200.8	78741.1	77210.9	68156.3	93028.1	73773.7	85996.9	80682.1	88642.5	93346.2	86288.8	99596.6	68391.9	85656.8	66492.7	119874	75220.7	90484.7	97242.8	101988	104024	90429.1	117590	114597	129518	85260.6	74278.6	111621	106477	110905	103303	102189	106653	116330	114399	122618	84976.1	93550.2
52609.5	61616.4	59735.8	79646	90069.2	97728.7	43050	84479.6	75011.9	93475.3	18339.7	92346.1	87210.2	67282.7	82553.1	110817	81658.2	68262.7	63277.1	78865.9	77017.9	86585.6	62221	109047	114078	86498.5	101121	71849.5	99249.6	129553	96248.5	70107	100103	123027	111412	124819	116310	122493	125358	91535	72469.1	85181.7	82626	134281	171832	97269.1	141261	95645.8	117672	167622
39737.1	58165.6	48595.3	74394.3	51132.3	67908.5	62846.5	92317.5	62105.3	68658.5	93290.4	18656.5	59555.3	59991.9	98065.7	51791.2	85792.9	70633.4	70798.1	71590.2	78256.3	117338	92434.5	95222.1	69202.1	55223.1	77498.2	103995	98778.4	101373	95901.5	75993.6	88122.5	133286	113538	123518	157596	77076	89952.1	109199	91461.9	112178	100233	137865	103028	100832	108834	84917.4	124180	90776.8
42105.8	66659.4	53495.6	82596.1	54096.1	72377.8	64228.8	87808.4	83600.5	57081.2	85405.4	56806.2	20289.4	76365.3	90772.4	66993.8	75568	87896.2	74438.8	81980.6	107316	115577	101483	108198	62578.4	81753.6	68975	111067	98891.3	111158	103560	97456.9	91940.7	104986	118253	96872.1	144008	64402.6	83822.4	130045	117770	135722	86780	102983	103393	109747	145781	124940	101898	88072.1
41936.4	52478.5	63437.5	84276.6	60799.5	71223.9	58377.4	91639.3	65652.5	84684.9	66541.4	58306.3	77428.8	20604.3	93441.2	82057.3	96861.8	65800.1	70487.2	63137.5	57962.1	113507	78440.6	97583.9	87667.1	66166	88873.4	87461	92111.2	127113	82416	63741.5	93341.2	151719	131571	148545	123238	97521	109723	73269.1	71317.7	67175.2	99736.2	140477	136640	80390.4	139852	66123	102486	128433
62568.4	46483	48551.7	41663.5	74264.3	67488.4	68649.1	53828.4	65153	73131.4	71788.4	86356.7	81812.5	83417.9	25241.7	69994.5	85319.3	75064.2	87531.1	91379.9	84266.4	67560.5	106536	73722.9	99575.4	107745	117161	88029.9	95783.3	70090.2	100341	114804	123274	95222.7	82092.1	116924	97231.1	133958	131259	104326	118261	116423	134170	132735	111563	143271	96201.9	141733	140389	131980
46403.1	53401.4	45289.4	68476	47204.2	54346.7	88477.2	87146.4	60753.7	72037	108012	48042.4	65994.1	79994.1	77954.7	20119.5	72154.6	74244.5	79180	76780.4	105480	102668	115042	69184.4	64226.7	80385.3	89917.4	116653	91168.1	75825.5	119547	116447	88208.4	94540.3	87743.5	93969	143875	90827.2	111652	121839	117158	142073	109658	122757	93631.5	130671	104327	122435	137521	88862.2
43045.3	59099.3	61939.1	70963.7	68113.1	58650.7	87567.7	92097.7	62067.9	91239.2	73184.1	76374.5	68898.7	89129	87609.9	66485	22887.6	80218	67963.2	92802.7	112365	93310.9	101228	85596.8	75072.8	99334.8	102391	83862.2	123891	99630.1	128682	123381	82502.7	92131	80543.4	71699.8	125933	92429.5	101405	148668	132416	144661	100477	108852	118029	139478	135192	136622	139359	124153
43061.7	50039.4	51036.3	83633.5	69810.2	74412	70090.4	89273.2	68774.9	77148.5	64952.2	66378.6	86390.5	63230.9	82518.5	73738.6	85381.6	22221.8	58937.8	71014.6	76415.8	93969.2	61561	79385.1	83860.2	83198.5	90653	100047	77288.7	102251	120846	80183.2	85103	130364	106706	126416	141866	108254	112116	64689.6	51235.7	77666.4	85824.5	138220	163629	81209.2	122260	73501.1	123023	142095
43781.6	50603.8	57118.8	86729.2	81722.4	81084.7	63139.1	99255.1	74524	88007.3	58602.4	65179	71568.9	66553.8	93621.1	77309.8	71762.5	57573.6	22824.1	69826.3	84647.1	112147	68658.7	104713	80725.8	77010.7	87375.3	79813.8	101544	110871	119099	73676.6	76363.1	134212	101974	111343	147847	94593.7	106171	86528.7	68248.9	87679.3	65906.7	138592	162135	79075.3	145642	83939.6	119374	140287
41098.4	62975.1	47796.6	73531.6	62804.6	84101.8	57569.2	98267.7	79899.8	76974.8	68473.4	60253.4	73392.9	53486.3	91752	69192.4	90884.3	63932.6	64108.5	25338.6	89073.9	126277	73924.3	93535.7	87507.6	58638.5	78288.5	101169	100325	116575	82242.9	61765.3	91410.3	128003	122122	117116	141423	102588	114647	79144.1	75343.1	83442.1	84660.3	143817	138126	79564.3	129536	79187.2	119558	129263
58397.1	55998.9	64737.2	70807.2	72242.8	84196	48396.5	70617.8	63659	81472.1	63162.3	63456.4	95265.1	44847.7	81175.5	94428.4	106984	65870.6	75466.2	85610.8	24498.4	90943.4	78048.5	95614.6	103184	76770.8	106290	86954.6	90342.3	110754	83662.9	68026.2	111164	157695	130314	170171	117156	125327	123546	73366.1	68139.7	62886.8	130949	155481	134227	92599	111635	78608.6	113850	131834
57870.1	52670.1	57652.1	58833	73657.8	65450.2	63147.5	47462.8	61265	77247.6	63801.9	93610.1	94597.7	91464.8	55541.4	82689	79001.2	74495.8	94038	113886	82015.3	29491.9	83563.1	84764.4	110494	111328	109852	98614.4	79820.5	89219	104014	119254	113054	85653.1	97308.2	107943	92637.6	134254	129682	124789	115133	129966	127222	109010	130041	141570	102446	139102	132669	147496
54515.2	76283.3	63862.2	114551	94127.4	100766	61789.6	96133	88218.8	96061.6	65308.6	94577.9	106376	82269.6	120389	120934	112790	67959.1	76421.1	87404.4	94991.7	109435	16694.2	112450	123036	87427.5	68418.9	128818	83847.5	146231	106258	76116.3	77129.3	147913	168708	134066	161885	119999	141312	83020.3	56839.8	84263.9	80740.8	117432	215421	79583.3	168015	76451.5	125911	179664
50832.6	54813.6	40158.8	59340.7	57193.9	49290.4	80150.3	72592.9	45353.8	82963.8	85729.1	70959.9	86684.5	75007.3	61169.7	48671	70752.9	59377.6	86070	80610.3	86152.3	84230.2	86044.3	30521	80357.9	93218.4	102770	101261	92501.1	74966.8	119724	110550	78172.4	90657.3	85032.5	104653	116926	125017	128841	93347.9	103667	105193	131266	116351	113748	132053	88895.4	111628	155506	120985
39586	68349.1	51779.8	85999.5	48961.7	59845.1	89409.8	107965	80910.4	63088	102089	56268.8	52394.2	76419.4	98351.1	55042.2	71557.9	75181.6	73411.5	85911.1	105051	121289	107960	91686.8	24217.2	90641.6	90662.8	115967	90022.7	115557	130438	105736	93732.8	114047	108613	114273	171374	71562.4	68936	116540	105386	129479	85404.4	123052	107365	108673	123209	117258	112776	75806
39146.4	73046.5	53295.3	100854	59270.2	84089.9	51582.4	103631	72616.8	85092.2	79248.8	47029.1	76308.6	59657.6	111259	75940.1	100559	79259.2	74435.7	61781.2	83376.7	126862	77090.1	109287	95380.9	22070.3	66354.6	115366	105641	136733	84315.3	65036.7	91616.6	138287	141745	137528	160962	80665.9	111850	113541	87002.9	100020	91222.2	131336	131147	100516	133831	73770.4	112893	125656
51523.5	78280.7	69269.2	127232	69364.2	79302.5	80497.3	106600	88248.9	73782.1	101725	77158.1	71384	90218.9	128530	93326.1	111469	94567.7	92654.3	89285.2	120750	133240	65935.4	126692	103256	74208.5	18219.6	159615	90612.2	150963	107494	98677.6	67818.3	144742	170539	123797	162612	74179.3	118391	119984	97909.8	122224	81257.2	79461.3	191652	101583	198248	86394.5	86609.6	159841
63030.1	57109.3	66318.2	71364.7	95411.8	91113.4	56558.3	95019.6	74089.7	105071	50361.3	81562	91383.7	66714.1	77306.4	97968.9	70848.1	81869.5	63000.4	90073.3	79322	99910	104242	103091	106468	101127	137522	28548.5	143244	105065	108525	83994	114993	124107	75297.8	136721	120592	124684	120025	109732	105607	104209	111119	165858	140064	115324	123591	106357	139767	151437
49111	65127.2	60384.8	94670.1	57476.7	74878.2	66830.3	67635.6	79461.9	62220.8	79564.5	78149.1	81011	73167.5	86862.9	74287.6	112680	60914.1	86533.8	91032.1	84512.9	82919.3	61074.8	96134	82326.7	93205.3	70323	145047	28912.5	120127	104258	92966.6	91944.8	119747	149744	132675	132476	108500	112233	75636.9	67653.1	101061	84588	111350	153958	92092.6	134183	96259.8	100913	125296
78764.4	48043	52812.8	44055.4	76018	73570.1	93107.9	64509.6	70656.7	71862.4	104245	75121.7	87655.3	102547	55547.4	53322.5	82796.6	80254	90238	101660	99302.1	86695.3	117836	72977.2	102238	118675	125051	101246	114505	30066.3	128469	139387	118381	86532	74779.3	101579	120144	143661	127422	131717	137822	142836	153585	142355	105243	162949	85211.9	158904	166789	114937
52959	62851.2	58833.7	66884.9	62158.3	93969.6	38226.4	64498.3	73260.8	76473.2	68793.8	67502.4	77909.9	55702.6	83651.3	94896.4	109702	96701.2	96319.3	65180.7	70063.7	99343	75715.2	115587	114972	64110.3	79434.7	102558	96487.9	126321	32318.6	57764.1	111020	136933	153311	141645	117357	115219	131135	99468.1	102037	100301	115410	131258	117820	93020.6	126516	93384.7	109356	131894
50422.8	72499.3	63925.2	100786	83374.5	113299	38244.4	103298	80459.6	96480.1	57913.7	62856	87068.3	52289.5	113375	107058	119662	71300.3	66158	59964.5	69688.5	129845	60835.3	121674	105531	60093.1	85880	93288.8	100458	152501	73025.5	23654.6	94968.5	171119	152790	162880	161466	115954	123494	67377.7	55610.6	70944.3	80032	160310	176628	55600.7	144913	52463.1	118210	158199
42687.4	65186.6	61511.5	118423	77902.1	72658	85686.9	115682	63568.5	100050	89443.9	76518.7	83086	83423	123379	80353.4	80317.3	77754	70378.4	91143.4	114361	125178	63382.1	90830.9	95062.4	88206.9	56554.6	125822	100970	133029	127815	96502.4	24223.6	134986	136614	100570	167863	84237.4	125796	99715.4	83296.8	108887	82112.6	91517.5	191578	96950.9	175989	72563.7	123090	166292
69653.3	85092.7	58211	67732.2	77569.3	77714.3	93495.4	78108.3	99701.9	73143.4	99056.1	108371	82819.6	128490	82016.6	73374	76634.3	109704	114916	114425	147580	84466.1	120854	90004.4	102065	121566	120167	121624	115461	87868.7	140417	159341	121675	29074.7	87720.9	87198	128976	129239	120649	173903	170395	177762	131527	106038	107483	190034	113049	189680	149820	129372
69580.3	57522.8	56584.1	62509.4	97794.1	76182.7	88829	105136	71633.2	97392.3	84529.1	85710.5	93175.1	105430	65973.7	63665	62134.4	83133	79765.4	105632	117287	93208.9	138737	81467.4	93718.6	122112	143052	69903	142546	73203.7	153883	138100	120390	84808.6	30150.1	104221	134987	127776	124530	147651	140329	156412	127547	154427	134314	173131	100376	148729	162762	146119
48309	69685.2	64248.5	75545.1	73808.3	75626.5	100667	92889.3	81465.9	91318.7	94855.5	92609.5	68713	119322	97724.5	66809.6	50210	99762.3	86053.4	97544.3	154063	100763	101014	98006.7	96297.9	114814	93228.9	128245	122396	96922.7	139136	145110	81266	81204.9	101140	30743.7	138563	96596.9	116770	173146	154079	181354	101797	91588.5	129056	159479	148934	169568	152456	138327
80438.8	65301.8	89317.9	56169.8	76778.9	67455.4	80799	43872.3	69149.2	91603.6	71711.1	112053	101213	79380.3	63396.4	102080	89807.8	100577	107923	107217	86411.9	70822.1	114198	95644.5	138764	123612	117409	97480.4	107562	100853	100213	129060	133924	108347	117270	123927	36796.5	157726	144917	127016	151565	118325	161230	117810	118150	160803	135151	159202	130912	166738
34999.6	83617.5	71045	139896	74782.7	83183.3	93205.3	144176	98367.3	82962.4	113509	67148.3	57223.9	89278.9	135739	84648.3	91920.1	102581	90285	103997	130199	148054	107928	139351	74567.9	78932.2	64591.7	137188	119202	159985	133690	119164	85913.5	144226	145676	117577	193342	21736.6	90639.8	154753	113313	153208	84567.8	110444	164016	125495	193004	104560	83138.3	124098
39402.8	75319.5	61991.6	83083.6	54512.6	71793.7	78703	103880	92830.9	48237.7	92632.4	56281.8	52901.1	77738.7	109298	81730.5	77153.4	82700.7	78119.3	92313.7	104676	119740	105498	119433	48198.9	86373.9	85061.1	108787	99192.2	120003	125864	102961	103729	111894	118687	114008	156790	66897.1	35384.3	135510	117828	127525	84155.9	118236	114738	122324	131521	122320	90340.2	89412.1
70112.4	76147	73515.5	108142	96408.2	110098	75662.1	105579	96017.3	103844	77072.1	93791.6	117387	59547.5	100628	110181	142679	53537.1	76740.5	75073.7	72758.9	133110	65469.8	102203	114066	106328	104917	116757	80859	142561	112460	65108.2	95911.9	183411	160071	188647	157152	149274	153773	21281.4	36863.3	48316.6	105932	173978	206351	61509.8	154297	60041.3	129825	180615
61363.9	82239.8	74514.3	136905	110876	126410	70555.7	131209	101739	111096	70402.8	88451.3	117509	69992.7	126960	117896	138824	52479.9	70857.3	83669.4	79929.1	135850	51685.9	124919	115309	92186.4	95239.3	125029	85271.8	161064	127426	65737.7	91890	192299	165146	181976	194098	120231	148488	49260	17010.9	63202.2	82037.3	175156	238600	59000.9	172518	48364	123742	184897
70579.4	78618.4	78310	101619	93671.3	102395	70616.8	103867	92703.8	97690.6	65282.3	91334.2	117627	48017.1	107289	124978	133236	61077.5	72454.6	73935.2	56843	132850	61276.8	108611	121568	87370.1	101721	105798	100847	148244	107857	63238.3	99647.2	181833	163396	191418	143025	142292	140351	42880.1	45369.1	24531	117851	163161	191349	71414.5	160485	58961.6	115082	178098
47433.9	79173.1	78547.2	141312	92515.8	108239	76072	141395	110233	101707	74344.7	91007.1	80303.5	92196.2	136654	104181	100669	80853.6	62300.1	86771.5	136523	141724	69371.8	146303	89112.1	90190.7	72371.7	124326	95991.7	170611	134583	83944	84490.7	147217	146149	123479	197548	85269.9	108601	112114	75822.3	129470	22903.3	130504	218129	80449.3	201630	87722	106456	173113
48343.1	71706.6	66827.5	104182	57243.5	53270.6	99967.9	85124.1	79171.8	74276.3	99683.2	102324	70189.8	106621	108902	90963.9	82728	106933	108669	119612	134739	97195.9	79746.2	105071	100444	103988	44259.4	152749	96437.2	133065	124115	137906	67579.3	95410.8	146712	86954.8	127812	84829.5	116364	153843	142624	148462	104188	31804.9	152497	146451	182590	137075	94296.5	152762
118936	131773	112840	74649.8	73530.1	110813	145676	102720	140131	113819	172313	102564	105679	137862	122808	96916.9	126984	167421	167291	148999	148564	153305	212815	137546	119835	138878	191529	162033	174124	131031	145755	189303	202719	131935	161678	159500	163231	173480	147945	221295	241147	211729	226891	187576	17780.3	221235	123363	251211	208957	82705.6
63391.3	84169.6	81797.6	131148	85885.4	117246	67970.7	120149	106120	104713	78967.8	81586.1	93250.9	62830.4	135735	115174	129651	66218.4	65448.7	71655.5	88153.3	146053	58194.4	137070	102361	89464.2	82677.6	118511	93476.3	169956	102174	49492.8	89309	195703	181713	171142	187101	116177	136748	57671.4	42765.8	73012.6	70429.3	162748	202453	27114	191255	56325.6	116136	162494
81325.1	76814.3	52722.5	43203.6	84351	92508.8	78251.6	77307.7	80994.7	85321.6	105499	72127.5	111824	104831	71204.3	71369.3	107903	89808.7	114554	104166	89728.5	89467.1	129165	76451	99435.5	105318	161882	109317	118105	74757.1	118209	121345	150887	101258	91496.8	143136	143988	166225	128485	132998	138822	144622	174150	181425	87120.2	173794	36308.5	160042	192504	106424
63908	83770	83980.9	157134	104601	115456	73419.4	150072	84510.8	123747	90089.6	78416.9	121188	61308.1	146942	119683	139540	71255.4	83058.2	84023.5	86908.1	156330	67807.7	129390	123691	75464	80234.1	122289	110389	178655	115283	59100.2	77667	208095	170056	193976	198245	107987	149490	68948.1	44874.1	73304.9	90447.2	166116	245174	69070.8	190248	19445.3	119097	203503
49259.3	78721	82157.5	123407	69843	87484.6	79936.1	115631	107655	61762.3	87772.7	93337.3	73803.8	73328.6	121255	110427	117934	96434.5	94149.3	100051	97806.7	125554	92924.6	148925	94865.6	90244.2	56106.5	131356	90699	162197	106912	100504	103851	143892	159746	152521	145612	62222.7	93167.3	114389	95909.6	105083	84838	98995.2	178577	104538	198368	94754.2	34166.8	152776
79326.5	104384	72447.6	83458.2	59625.1	88228.1	110841	105441	115200	73933.2	141320	63530.3	63574.7	102872	116443	65364.5	106324	119104	118659	113354	119387	143978	150274	118001	61492.8	106603	132935	146623	118678	113942	133046	144090	150649	127040	146700	141988	185035	106779	95836	168776	160661	171695	155092	161057	55922.5	154493	115884	182757	156373	29323.8
59638.5	70759.3	75406.4	88579.1	80783.1	86983.8	72048.1	64596.6	95849.1	56286.7	67878.9	111695	80330.9	102741	80328.4	116168	100163	91324.7	103852	125551	98136.4	63103.7	83353.3	135058	114065	129664	82181.3	125637	77416.8	125750	107908	124680	117725	105654	135327	117594	108418	99716.6	113586	130430	110221	129450	107993	91665.7	170058	131832	163705	139921	76800.9	161674
36691.7	71794.4	62856.2	133610	79537.3	72797.6	91635.1	144993	86692.1	94141.1	100827	68126.7	67106.9	98723.6	128474	74576.1	73614.4	81954.7	75787.8	108168	132790	123861	100357	122226	57337.4	83262	79296.9	122393	109679	150410	154411	117189	82868.3	125205	113519	111094	200896	46399.4	84408.1	150502	106450	162410	60727.3	112770	174466	126012	162321	102369	108432	128025
55222.5	92556	69235.7	78130.3	51355.5	74329	105785	104392	111810	54175.7	129803	77045.8	68044	104039	109375	65930.6	91569.5	121765	125694	109101	131659	122762	157047	124888	62452.3	103178	112684	137621	116001	120983	123833	148305	145245	90474.4	124364	120750	153685	79564.9	74730.3	179757	175714	182757	134707	126918	72482	179076	120323	181340	107620	73777.5
68884.7	105152	84776.9	168523	105456	123018	102287	152250	118613	112447	99128.7	111550	117106	98192.5	155117	120751	140303	64155.1	91083.2	96408.5	131630	156803	55785.6	133959	110262	111023	74965.4	178138	77505.6	187903	155299	95587.5	82227	190761	193437	169214	222306	119724	150160	72091.5	43985.5	98702.7	68764.2	147831	265048	71567.2	214569	68822.6	127919	195104
87957.3	80724.3	81781.6	50551	90095.8	81583.1	127699	105890	91775.7	110470	126909	103339	98539	133952	84836.7	77976.6	65679.4	141642	128543	130422	149250	114074	172806	99851.8	110567	137805	167610	111582	175943	87278.1	151148	181542	149315	90872.5	85000.2	91843.9	137024	147541	132580	217790	224492	211816	181757	144133	72813.5	232353	106198	229972	197568	114620
89459.6	72615.7	77437.6	56399.7	76583.5	68883.1	107902	52437.7	65761.1	96641.2	113045	102150	122567	104512	65408.3	68645.9	96625.4	85574.3	117957	116097	96570.6	78950.5	111612	55557.4	116830	134284	133282	135386	89918.3	70673	130332	141177	118595	106751	122213	129682	101138	186246	159700	109487	141570	126953	181842	138924	116015	161985	94621.9	163447	187842	138505
105491	83706.4	87647.8	44686.4	86825	94907.5	81775.7	53670.9	71472.7	107758	104006	99306.4	118020	103643	75089.4	105225	107310	130163	133592	126075	83557.7	87510.7	138201	102630	148838	131375	153147	106556	136806	97609.4	88724.4	123377	149947	135920	130187	151972	87048.7	190169	166831	146356	176240	143605	210385	160660	88571.9	172285	97778.2	174749	187110	142516
82004.6	63265.1	74305.8	47420.3	81384.6	64798.6	134824	91346.9	62364.7	113422	133316	92636.8	110681	117702	71480.7	53166.7	67823.4	107160	117823	125949	130696	96950.5	165470	64322.1	105590	147185	163334	117530	150721	59991	157083	177372	120951	97226.4	71635.9	89034.6	125491	158336	151615	173354	190964	186354	190799	148867	92775.5	210681	95460.1	195214	209526	131718
74384.8	109363	99192.5	195256	137336	140986	96874.2	180979	115983	144943	104701	106754	135160	89452	178000	143995	158421	84808	91667.9	105548	124624	180663	67277	157816	138911	104172	86373.1	156496	115791	215462	152280	83474.6	82058.9	231202	203681	204317	234208	110414	164759	77958	44986.3	92494	86094.7	174802	297830	78459.1	234160	40037.9	131056	227718
84648.5	110103	115730	196531	133503	142162	95852.5	173417	132919	136147	102635	120446	136449	94033.5	182457	157800	169094	100892	96765.2	109170	130245	183440	78611.5	181978	144253	115526	75570.8	154261	120381	225441	147055	83771.5	96287.6	228364	204703	209045	218048	120449	164517	89577.7	61360	99946.7	74156.2	167036	304253	73347.5	260360	49763	110164	249720
97992.1	131576	104805	93535.9	64612.6	93077.9	153783	132595	139609	98116.6	184638	86177.1	92168.1	121625	143823	80773	121540	173793	161142	129648	161047	177472	205004	143617	89128.9	129410	157090	174157	165300	145195	144715	182546	179585	137279	172250	156357	188642	126375	120255	218349	230439	214957	196682	174389	47041.3	204959	147253	228865	174570	61710.6
73255.4	58705.4	67892.1	87918.6	118451	104655	60917.4	118193	76944.2	116847	58128.6	84140.6	113214	52260.4	82878.1	106452	109101	64264.8	62524.1	76169.1	67503.2	121174	107543	104822	119477	95757.5	145701	53224.9	141641	116640	122790	73957.9	120429	159065	83704.1	179873	147425	146616	142467	77978.5	74106.1	72739.1	120387	201035	188977	109514	124790	74168.5	151985	181285
79266.1	81723.6	81165.3	79085.9	83662.2	103646	64142.1	45231.2	95386.7	66529.1	87638.2	102497	99457.2	80116	75369.9	120448	146290	83528	116561	125843	59893.7	72235	89187.2	114362	125582	130573	115722	133778	62677.7	118528	93748.8	100689	138762	137400	164417	181324	109457	154980	137308	81220.8	92563	90650.5	156070	144304	151442	117122	127805	124154	116053	152098
53722	97770.9	80375.4	126486	118745	117585	96765	146565	127677	116478	82089	113769	85953.7	127312	136505	111718	73872.8	109008	77942.5	104097	177119	138057	109136	160037	117106	115250	111385	112054	153487	161116	161663	135981	110197	112207	114464	85373.6	189575	82085.9	120101	178220	133106	181234	69276.8	140525	203789	149038	200663	150382	137159	184224
90095.4	58610.9	67658.6	51267.9	92248.8	57515	120381	90672.8	68882.9	104042	109236	99716	108637	105573	56162.4	68857.6	81768.5	90210.4	107418	120926	112325	99954.3	154820	61008.5	98217	156215	158146	85632.3	143675	61738.7	167004	161354	123901	98849.2	50041.4	122087	113363	160172	141785	133695	160517	145385	176090	150500	119265	188549	101140	167401	181676	142664
97968.7	112635	123251	186279	133156	150955	96389.5	165239	123666	145856	99259.7	126235	154191	76421.2	160830	165179	179005	86253.4	107944	104698	94004.6	181334	81749.9	159551	159946	119113	104412	147555	116125	219393	136990	81759.5	114604	259415	217469	246381	203164	149730	189400	54594.7	43818.3	62769.5	113040	200463	290825	68538.7	244798	41197.3	124356	248103
88914.8	101933	98324.9	85222.3	79268.7	53429.8	138414	94326.7	106754	105598	125221	127009	102764	126981	119595	103456	72656	150922	132735	134464	163459	122026	139257	114225	122598	143806	113594	139118	158015	126675	155767	185681	116803	87970.1	132076	91074.4	104090	132357	129399	201503	216184	179820	163931	81781.3	112489	204773	172369	211198	146704	150663
102033	82298.6	91141	70823.8	102423	82973.7	99253.6	72194	74290.7	114581	92260.8	117356	146514	83616.8	84507.9	117772	117331	75818.9	117981	118028	70458.4	92450.6	107660	69676.6	145756	142921	154535	108320	117849	109232	138222	124353	121173	142455	128689	183822	96874.7	209292	171380	80307.6	120361	76381.9	201515	161660	155859	151067	113135	127300	182272	188654
90390.9	129741	127418	229705	141411	163983	110973	207224	128342	164347	128864	113557	149461	103922	216335	165018	178011	119757	124699	131053	138844	206576	89471.1	196247	157519	104995	86611.3	192055	132732	254046	151669	93000.6	94990.2	269729	247267	227375	272240	110271	181084	119898	70953.4	128295	96666.4	186675	314635	88277.6	273625	48995.4	135155	241006
100953	65150.5	98336.6	71579.5	105442	87005.4	96156.6	60535.5	72062.5	111179	77858.5	130688	138473	80693.5	54240.9	116980	118505	81267	113758	117232	71819.4	79755.3	110305	86696.4	148829	148203	149155	108376	98774.7	99659	122233	128088	146193	149236	127520	175053	66155.9	203382	176585	83980.2	118730	86141.2	177227	158270	167096	151143	133342	141915	156212	195203
83307.4	83218.9	95817.6	79559.1	60337	69259.9	97527.1	39328.3	82566	77719.6	113136	114239	95777.8	106288	94915	102892	109112	125186	142306	129683	108837	77442.3	95236.6	109693	146071	124838	81621.5	170516	87774.4	113681	94008.6	149764	125266	113265	180892	114860	74389.5	149362	154958	162857	175877	157190	172379	76548.2	120364	169140	158674	178650	135320	145212
78136.5	62036	72942.1	121442	130495	109468	88399.1	151669	76397.8	133879	79964.3	102336	119789	95131.1	87509.3	97665.7	99942.5	72102.5	72355.9	106683	116205	122739	124781	107885	117089	115068	136549	79080.2	144479	122696	161638	113580	108738	147178	65870.8	161476	179695	129510	155321	110981	90066.2	124381	99107	189485	230204	138332	157425	85051.9	155587	215585
140626	125837	107296	80969.4	131188	126053	171250	132527	150359	145396	169836	150668	151510	191490	112783	91927.2	107868	153694	160676	160268	211357	142676	216580	114771	140791	187666	234097	157506	197189	95562.9	215314	235003	203429	83931.9	92138.7	122042	191981	223173	186853	241278	252373	260008	212497	216442	103153	267908	103846	284383	278206	150949
107830	87762.2	98792.6	44249.8	80102.7	99979.1	106083	47344.7	112513	89674.5	129482	103440	119355	100773	89260.9	110608	138316	140497	144581	118074	96362	111645	133184	131987	152554	136917	139879	144518	126836	97877.1	80525.5	140368	175539	155002	181365	156095	96509.1	188043	162468	150506	184087	151218	213659	163243	81034.8	167001	123344	204613	173152	118587
55209	89894.6	61619.8	119017	61586.7	85001.4	110563	144347	105688	75429.9	144489	50104.6	68946.7	100859	135189	49550.8	104053	92457.1	102466	102493	126813	157158	129780	112932	34055.8	89285.5	100828	159561	98025.7	128306	151296	125781	109474	131822	135769	137029	231781	68271.4	84571.7	143336	114969	168780	97293	152969	117067	128074	125330	127113	131074	63553.7
87155.1	56134	62978.3	83655.9	106331	79390.4	91734.7	96878.3	43922.9	123232	106198	88516.8	127378	108274	68491	64963	97985.5	68609.2	97790	111327	101435	90330.9	118341	52085.1	126436	124439	132107	102729	123060	74000.4	147403	120995	90505.5	127836	71202.4	139873	142342	173028	179993	103059	114916	130826	158366	158437	180718	155182	98738.5	105474	200234	190848
67267.4	121237	91949.3	153711	64289.6	100294	120941	158667	142117	76809.2	162205	67842.9	67652.2	105736	179050	96871.4	145894	138200	128224	105627	155626	195093	128324	173251	83293.9	84271	60795.2	201987	118256	189997	134054	130786	125771	179072	216135	163262	226945	57233.8	91459.8	174827	145885	171803	106033	127419	143465	132219	209224	135498	98620.7	94504.8
101703	67672.3	79288.4	64787.4	131072	96138.4	108203	112780	70205.3	133717	108273	105705	139575	122805	65938.6	86682.3	97658.5	96542.4	110103	135633	116110	92131.9	170642	83386.6	128225	155270	195234	80695.5	164066	80855.8	168626	149912	143309	119203	47170.4	152906	143702	190823	164944	147078	157996	164256	181165	200896	158707	203163	81254.7	161048	219033	185675
77340.5	51163.5	65802	98144	118491	94361.4	92302	125437	72001.8	115036	88223.1	100652	108045	102644	59540.9	84160.5	97168.7	66093.8	79414.8	118308	105089	100545	136699	91877	107784	126412	142153	81188.2	134794	93182.6	164460	128274	117272	129180	50502.8	150565	161994	130661	151875	113218	102688	132721	122132	173268	197629	154173	130609	109487	154751	191044
72155.6	133290	112295	220936	117387	134155	146381	221898	147225	127268	162583	110679	113795	134118	218429	137919	156227	133977	131271	136482	188065	214176	113795	194815	115128	113726	63305.1	222395	136993	240722	187745	146598	89994.1	215946	225008	176057	287266	63454.8	133546	170706	114150	177579	82898.9	130874	277334	134135	273295	97617.2	108531	198233
89636.3	126353	121509	202925	143712	161936	90027.6	187359	134070	163446	100891	118727	156647	82592.8	191568	174361	188127	101074	101002	99215.1	114625	202804	80894.7	187050	169154	98171.3	102601	155217	136657	250946	136102	63038.3	107252	267600	230757	245055	234361	142640	192506	72028.6	49269.9	78796.1	92395	204833	309055	64544.5	256240	35082.1	136324	262851
91839.2	87882.2	87370.4	76572.9	68010.4	64890.1	126139	47479.5	76703.9	89034.6	132342	120925	109912	120497	89057.6	92045.9	106745	122428	149235	143923	119533	85343.4	103048	78423	137183	144852	94751.1	179465	94172.1	94089.4	127307	175827	106094	111526	173608	110508	93735.3	162804	162807	149254	176196	152996	200584	76757.9	118833	187725	145597	190368	162290	141470
82521.9	105906	82752.9	91038.4	91577.9	117999	76309.9	110778	90964.2	116763	93641.4	87538.4	141446	63075.3	120766	124170	138461	95095	123873	77798.8	65691.5	139059	108710	104568	142355	87030.1	137382	105923	134842	158429	98075.3	72205.1	127960	175611	162100	215646	147994	172978	155209	78119.8	95703.6	66124.4	177078	189588	151130	115468	123266	83926.1	153429	174938
105694	122412	118534	173859	138274	173737	78330	160327	147879	140283	85923.5	126278	151324	81321.1	174977	183823	197879	97795.2	96293	96847.4	97148.8	185999	73349.5	191684	160626	114058	119211	138089	123763	227024	117266	46708.1	140202	260054	230975	253996	213461	169280	176161	57986.5	42731.1	61365.3	100674	218768	281848	44899.3	227392	51258.8	128632	235791
105443	64678.8	100698	80999.1	118235	89404.1	112221	64915.7	93791.5	101060	86925.1	147094	135536	116709	54208.8	128666	110186	108115	120386	176051	89936.2	62303.2	136482	115195	149977	176407	164288	99637.3	121123	89664.3	154859	175214	157095	118533	103549	159847	83046.1	172361	161683	141957	151323	135119	186913	139132	166561	198985	139442	184437	141578	192355
105774	103646	131794	183261	149492	155853	101754	182654	121045	163292	94569.4	127282	166090	64726.7	162244	174743	185271	97794.2	97694.1	113059	91392	189238	108451	186568	169739	120606	128520	126400	142205	225843	139273	79188.1	132767	283339	204532	264639	200773	156060	186670	68859.6	58635.8	68071.5	117864	228796	300052	83972.3	251550	42671	128595	257755
112400	133446	103642	148011	181461	173775	133975	193322	172830	164957	128288	157398	146695	192530	156032	136971	111874	142587	112892	143905	231852	174323	168734	174397	156216	159172	197597	127600	217790	155817	224891	188226	177121	110765	93418	125620	248318	163626	168067	230636	186530	239951	120122	220439	228615	223334	176644	212619	228335	229478
79564.9	95041.2	104954	122728	92541.3	77144.8	125770	84312	84161.7	118727	101342	147566	103769	146874	124981	121372	79872.8	135978	128596	153594	166233	92741.5	96596.8	117719	149009	147221	79343.5	171372	118271	150027	154178	172330	73053.8	100298	169619	81875.1	119090	138517	164561	187664	184063	183093	136497	47478.9	191388	186576	214262	180156	152912	204675
80461.2	114052	130051	126394	99124.4	107578	124838	116983	137336	107444	131845	133795	71969.2	159743	153071	139366	85949.3	178096	138282	169466	194610	122353	159248	197559	124584	150926	117965	163398	166991	177224	152773	188811	154544	110371	169484	79256.1	153352	96356.4	109046	275130	243261	254960	126078	92094.3	136968	211053	222500	239465	133715	156877
96204.6	114180	124320	161187	96415.8	129403	122666	156385	158814	88110.9	159598	95088.5	113638	86312.4	175273	147299	201846	134655	145964	118442	123616	208488	122359	206844	146197	111767	65363.3	198870	119607	202936	113878	118062	147939	246910	253246	232062	204559	102956	130846	121806	118605	119257	131712	160770	209263	113314	247921	102988	74991.1	169911
128007	110418	113553	106807	151931	147495	104387	129650	108269	154546	98430.7	130380	191425	90477.2	110617	152226	166570	71333.1	125863	123955	67387.9	134682	132932	100323	165910	157541	217645	105626	142529	146506	166859	110241	167908	206251	140247	257604	163145	247500	199428	59454	86754.6	67138.8	209759	265764	214252	143014	113254	107116	220455	222575
104177	118351	87535.1	95627.4	94159.8	115684	151503	154234	124381	103832	186033	88491.9	98748.6	153925	121696	62440.7	117807	145712	156851	162741	157084	156991	230590	126449	71537.1	150041	197818	164152	163862	105738	192541	203019	190732	124133	107312	156231	230877	133460	122291	226216	213281	252297	199337	209493	78656.7	239069	90959.7	232476	207063	61517.7
163475	126223	149076	97688.5	174097	173029	109541	116382	140522	175654	98228.3	171738	197480	101124	105092	205426	196678	143905	147502	147273	75851.9	156542	180027	165925	210379	188388	248850	90758.6	194854	172198	139478	123382	236728	244176	172509	283530	120829	273652	222445	106727	152737	90325.7	246695	284762	196342	174354	160352	168021	214622	243490
144308	115111	160489	109199	159117	165326	114602	101763	133673	154359	80539.2	182627	185309	90229.4	108407	213259	180286	127338	149742	152847	71679.4	132383	141899	171032	214002	194381	200874	114207	153411	182519	129304	124192	206997	244766	203193	263054	90994	250330	215755	91142.5	126420	75760.2	222896	230744	230921	150549	203140	154151	164417	260800
237688	257063	202674	150872	221777	247223	236010	224179	274319	233313	258641	225833	219463	290794	218886	203970	204299	293882	263347	249911	308666	253524	349669	249100	231526	257869	368365	218084	340113	209214	282061	317710	351469	163815	190591	222149	296743	308955	245614	393651	393793	381244	323982	348777	109903	383770	172045	425115	384607	188917
135566	123708	172654	196055	168790	166101	132283	181354	152776	175829	115313	163185	196566	79996.6	179524	216104	218128	124828	132356	146539	91038.8	195489	136891	217232	194582	171660	154755	148121	153132	249923	162445	111791	178125	313701	238443	299334	171822	189549	202186	76917.3	86732	71797.2	163790	237863	316577	108380	278311	79826.4	117697	290266
199655	217269	176691	161640	230189	242539	196692	224909	251967	216670	190272	229715	197454	268239	190091	191937	163038	237997	194817	217345	293188	222733	284921	231113	228600	235322	323162	163020	307360	187122	284098	283949	299214	131197	134502	181498	272613	263940	233562	337235	316191	332236	238979	312774	185717	338192	192939	358919	323896	234969
121907	91947.1	99581.2	97861	115097	89388.8	199982	134824	95081.8	146614	204833	132122	141645	195973	107882	58809.6	95211.1	135513	162775	171489	209278	136934	192918	77854.3	144615	193673	167890	204614	177772	70309.6	222860	252765	123647	122588	109343	80645.5	195136	184118	212089	230350	240442	265526	225335	150083	147908	265587	140302	248116	274298	165618
112540	119835	140091	126414	123844	101790	145215	72788.2	110524	136570	112998	198366	123289	173350	122084	168268	100589	172413	161363	191942	188371	91204.1	120772	148393	187034	201459	117736	184486	146361	163019	163565	209770	131909	113915	194751	92130.8	94504	180475	193086	226830	232186	212451	179707	65771.9	205459	225365	246128	242952	172650	243165
135968	109953	160719	117078	137960	152747	139177	134690	142361	175342	121303	140639	195565	81634.4	149666	188985	182530	123336	123715	116553	81232.6	189204	135601	181706	201367	152385	171301	142618	177260	203973	124826	100037	175472	290270	225269	244575	145091	232284	213833	87182.1	122376	66417.7	199386	235037	206476	109347	223950	119754	175257	252081
164926	200588	192047	310040	213883	241151	166169	286223	193247	242593	184610	176343	241543	138550	286118	242593	288658	145728	174726	167245	172219	292857	130395	247211	225435	161291	157108	254524	180280	342140	213620	108435	160180	387760	331844	361006	353750	215336	272419	100253	68965.3	122954	154480	299543	427605	93543.3	335849	48021.9	212661	336758
202141	167320	174644	83766.3	156816	180120	173444	78129.2	180065	177874	171683	195499	190428	182137	127123	203804	209193	203541	210312	192605	148857	166621	199064	189098	241533	246822	242490	206254	196534	167001	147789	197854	255272	240806	260050	226136	131999	316476	276771	183712	242772	188125	314225	247238	134856	210500	191690	295876	285834	201243
183281	192130	154205	132175	196831	181195	233692	192388	216907	179876	226468	230188	208979	287793	165552	152519	149082	237916	239494	242729	295502	170545	271476	181194	202724	260728	286630	225585	252267	144230	287433	335692	264251	70902.8	124711	137072	241831	250572	221504	351880	340446	359566	268983	219850	165127	389015	150178	382811	297013	208018
194142	141673	154648	68302.5	152642	172700	154590	67485.3	143841	161620	181762	169057	201371	172601	108876	171148	210786	185591	217186	201623	121089	129668	187776	147219	233828	223864	246874	211751	167549	116938	143065	203306	247074	214094	229698	226057	136040	323823	263959	189157	235009	202640	323922	256981	129600	241264	116937	283175	305762	183073
165395	155997	169818	111805	99996.5	134608	187180	107620	179271	116631	231031	152137	135416	167356	160277	161486	209959	245463	246958	191323	182020	194602	227437	214948	209808	187043	140381	255801	191186	172209	123671	229627	242959	210464	275400	201623	139151	200144	198535	267406	308286	254927	286898	152929	96209.7	261709	228223	294797	174736	148091
96903.6	142907	163394	190943	158590	142355	145096	158474	162101	152431	123556	185765	94878.7	191148	188276	192116	104533	187995	141875	204403	229230	143951	160759	236307	150216	205116	123597	176623	180794	244237	204995	190766	140898	163356	197663	104995	191047	109668	144115	265681	221875	260393	108752	103496	261841	196220	307115	227817	139841	244197
208620	169400	229024	171249	221783	226540	170761	144835	187619	213253	134729	248606	248003	132201	154231	285858	262590	179007	212537	223861	102420	179089	203088	232468	277430	274936	268219	169693	190772	247088	183287	173595	273082	330376	277655	349406	129440	322187	280212	117247	166000	108122	300270	295733	302376	192285	269670	198230	209208	327518
112667	163573	159373	159163	147243	164400	170834	199716	201705	151254	159594	169754	87422	201098	198551	180181	103021	226644	159963	200586	248146	195915	234699	247841	114763	199325	203743	169286	239757	227273	224768	225498	222541	152923	178909	115390	236964	117473	102720	338006	294114	318047	150080	175044	150455	261336	245185	311967	191657	142857
152519	155603	172616	142014	135704	101573	198199	90569.8	132923	157570	172257	229844	151125	217104	148995	190302	123702	223739	214771	247238	229697	120669	182957	162529	217565	238185	144426	227240	192009	178999	210936	278938	162018	119509	214531	118952	96217.7	217115	217563	290102	317351	264356	252971	59464.9	191205	304040	265227	309731	206192	257796
101288	159445	156584	194148	148066	154588	163095	198802	201320	117612	167701	165055	78166.2	201594	202200	183257	126554	215895	165027	210868	241636	193657	219537	263711	128745	184197	136606	189274	215926	233557	226216	226432	198260	154498	190758	131379	230170	65437.8	87560.6	323757	265563	295047	133777	128255	205013	255893	284691	265079	114250	179770
211387	160602	196951	92841.5	155077	180989	168146	66588.3	167434	173184	194951	199981	203011	185723	146760	219908	221830	238889	235830	215370	146594	156675	199036	213874	282277	234015	215712	225719	212291	160489	121925	209555	267345	243908	277599	223144	97437	321719	276734	240912	292877	220596	332691	215145	144993	249134	209245	306010	267198	232583
156478	180725	197996	186476	222468	191212	189698	189757	212715	212797	157188	245768	146431	261923	203989	231900	103095	251710	172142	251653	292621	175036	229767	265652	209995	263063	235141	165062	288216	230042	264660	270094	218895	143213	176769	103704	213957	187663	192541	366140	324745	340179	179923	175962	251863	300529	298938	345632	245017	276636
248426	215172	232246	110291	172096	197676	257062	146965	236568	198778	279453	226254	218546	227451	179998	209247	245726	310858	295992	215863	239499	256482	315286	244964	284862	255428	263179	296586	289082	189518	184381	305736	342664	256513	299213	239526	164313	335740	295962	334689	404194	309945	392784	273884	105253	354878	243326	412136	318607	204324
282246	229778	255522	122887	237065	274221	199730	105965	231505	230841	240715	250440	272478	236139	176506	283656	310928	281702	307268	276889	159879	200210	280149	258052	340476	305634	331767	272747	250239	212402	170602	246859	363163	314388	333191	335934	164089	425733	343864	254612	322095	256119	428206	352079	187446	308475	197262	365916	364065	273799
321856	296225	303010	193505	237416	298672	301637	238644	322578	277400	375906	239183	276720	277276	272046	257318	355049	385946	375866	284775	279410	356891	434163	344231	331700	284089	371643	360179	356007	282088	227733	338192	452875	361663	380912	379227	296828	386794	353687	405226	460052	399731	466470	429282	112511	404755	265686	456399	405662	202344
344430	273323	298638	155514	249336	286178	288652	162713	282679	276158	335814	279519	307087	281820	222297	283751	347010	364073	374296	308617	243614	275987	375081	298140	376582	333570	377937	340587	325500	230674	211307	337046	432072	340756	374049	366379	203734	461396	397046	358160	441899	349457	509826	391967	142971	392893	242593	463032	425063	252536
238377	264920	255979	236279	190657	153913	334188	199155	242484	225408	314532	314258	218979	333393	274458	249692	197704	359237	338254	348900	375924	232976	299379	252295	272933	327499	204000	367038	291285	272087	325379	422162	238136	156264	316069	171098	204945	266321	271748	445375	472660	408945	352088	80090	224262	441742	361482	450803	272921	287028
469175	375800	412011	224844	352712	357815	428282	224478	372295	385869	461558	424138	432991	433373	301958	385130	427534	486832	504891	460328	373943	336055	488697	363104	501348	499470	503146	462168	435022	289023	348608	511625	531092	399441	460352	418124	257212	619951	529007	499017	614376	502590	666781	450454	230168	566207	323689	648254	576240	374992
459863	538408	437623	505893	566474	581076	471124	603130	591465	529738	472867	523035	489473	613934	549228	477129	426251	532753	452744	472869	686932	558295	552690	557456	505430	489451	608869	446810	644689	514359	620284	566631	561297	349678	379500	408015	687689	503431	496687	686739	595855	691457	416643	623599	555263	633431	494528	640679	637396	562648
539792	430036	473583	282102	394472	426054	512159	297859	431782	445073	567429	452928	490313	487189	364435	410591	505549	549461	581436	497471	436934	438821	578443	421714	566712	540442	552204	558616	506248	330351	391402	575905	602844	503462	539682	486821	345230	675645	612902	564167	685441	574561	757010	541832	256390	627256	387746	702307	659513	404952
254944	298702	342863	339642	349418	318896	294901	289391	322593	327681	237162	386673	215985	387503	329796	397622	216578	369146	283801	402396	422101	265583	316772	426443	326403	415054	298317	315581	365003	411682	374912	366653	306345	303128	356775	186374	310181	269789	301837	481242	427748	468410	257863	227984	438584	380408	508146	457577	321240	436687
514790	401435	475915	400462	620357	534345	426253	500965	476479	582540	347043	547889	562284	482496	387361	572348	445847	463964	375430	508954	439162	446294	553364	519187	576794	571915	712170	248832	667734	443971	568913	482126	599834	515978	299558	561544	465566	655299	564449	515503	513886	470352	525947	691975	605602	571162	460729	548649	632553	684748
414972	425185	462689	411637	386166	319845	514895	313641	405416	406421	447567	561628	391535	550571	414381	457703	332158	529940	502086	564655	572351	336999	438475	427108	490689	571869	361210	546734	440886	438795	516668	637024	378450	301927	494519	263695	300023	459797	486160	632512	660908	599949	513041	180653	460280	625906	603472	671676	442262	547714
[truncated: 73 more columns]

[truncated: 33 more sheets: ED_Fig_3b, ED_Fig_3c, ED_Fig_3d, ED_Fig_4a, ED_Fig_4b, ED_Fig_4c, ED_Fig_4d, ED_Fig_5a, ED_Fig_5b, ED_Fig_6a, ED_Fig_6b, ED_Fig_7a, ED_Fig_7b, ED_Fig_7c, ED_Fig_7d, ED_Fig_8a, ED_Fig_8b, ED_Fig_8c, ED_Fig_8d, ED_Fig_9a …]
